# Supplementary material for: Transcriptome Sequencing and iTRAQ of Different Rice Cultivars Provide Insight into Molecular Mechanisms of Cold-Tolerance Response in Japonica Rice
Source: Rice (N Y). 2020 Jun 22;13:43. doi: 10.1186/s12284-020-00401-8 (PMC7310054; doi:10.1186/s12284-020-00401-8)
Supplement: Supplementary file 2 — Additional file 2: Table S8. Q-value of proteins in each group. [file 12284_2020_401_MOESM2_ESM.xlsx]

## Sheet: CKSJ-VS-CKDN_Down
No.	Protein_ID	Qvalue_CKSJ_118/CKDN_117
44	gi|1002251173|ref|XP_015629811.1|	0.001|0.001|0.001
72	gi|1002240703|ref|XP_015624646.1|	0.001|0.004|0.016
108	gi|1002284919|ref|XP_015646758.1|	0.001|0.001|0.001
132	gi|1002287292|ref|XP_015647957.1|	0.001|0.016|-
234	gi|1002275894|ref|XP_015642275.1|	0.001|0.001|0.001
417	gi|1002256582|ref|XP_015632597.1|	0.001|0.001|0.001
458	gi|1002289091|ref|XP_015648840.1|	0.932|0.001|0.001
678	gi|1002282748|ref|XP_015645666.1|	0.002|0.001|0.002
687	gi|1002312712|ref|XP_015619738.1|	0.028|0.004|0.001
707	gi|1002297034|ref|XP_015611953.1|	0.002|0.001|0.001
747	gi|1002269814|ref|XP_015639248.1|	0.011|0.047|0.001
790	gi|1002235646|ref|XP_015622019.1|	0.215|0.002|0.047
1439	gi|1002224258|ref|XP_015634573.1|	0.028|0.001|0.045
1593	gi|1002250196|ref|XP_015629298.1|	0.208|0.033|0.045
1629	gi|1002311116|ref|XP_015618915.1|	0.001|0.001|0.001
1713	gi|1002238510|ref|XP_015623473.1|	0.002|0.047|0.001
1726	gnl|GNOMON|2157974421.p	0.859|0.004|0.042
1903	gi|1002274407|ref|XP_015641522.1|	0.001|0.001|0.001
2073	gi|1002314576|ref|XP_015620657.1|	0.001|0.001|0.001
2174	gi|1002265532|ref|XP_015637098.1|	0.001|0.001|0.141
2404	gi|1002265522|ref|XP_015637093.1|	0.001|0.001|0.001
2407	gnl|GNOMON|2353097972.p	0.001|0.001|0.154
2695	gi|1002298053|ref|XP_015612444.1|	0.001|0.004|0.001
2767	gi|1002236313|ref|XP_015622354.1|	0.001|0.001|0.001
2810	gi|1002314224|ref|XP_015620489.1|	0.001|0.001|0.001
2856	gi|1002309960|ref|XP_015618351.1|	0.001|0.001|0.001
3173	gi|1002243453|ref|XP_015625954.1|	0.002|0.001|0.001
3370	gi|1002289115|ref|XP_015648853.1|	0.004|0.007|0.593
3464	gi|1002252332|ref|XP_015630398.1|	0.001|0.001|0.011
3509	gi|1002277958|ref|XP_015643315.1|	0.007|0.001|0.652
3556	gi|1002277367|ref|XP_015643023.1|	0.001|0.001|0.001
3702	gi|1002234153|ref|XP_015621284.1|	0.001|0.010|0.010
3865	gi|1002277334|ref|XP_015643005.1|	0.001|0.001|0.001
3968	gi|1002309846|ref|XP_015618293.1|	0.005|0.001|0.001
3975	gi|1002277085|ref|XP_015642876.1|	0.001|0.125|0.020
4009	gi|1002236968|ref|XP_015622683.1|	0.001|0.001|0.001
4069	gi|1002259140|ref|XP_015633899.1|	0.002|0.242|0.002
4368	gi|1002287989|ref|XP_015648304.1|	0.006|0.001|0.001
4763	gi|1002310349|ref|XP_015618537.1|	0.003|0.001|0.001
4779	gi|1002230966|ref|XP_015651425.1|	0.001|0.001|0.001
4913	gi|1002232861|ref|XP_015618768.1|	0.001|0.001|0.001
5280	gi|1002312660|ref|XP_015619714.1|	0.001|0.002|0.001
5283	gi|1002293069|ref|XP_015650878.1|	0.002|0.005|0.029
5449	gi|1002242329|ref|XP_015625395.1|	0.001|0.001|0.001
5695	gi|1002293093|ref|XP_015650889.1|	0.001|0.001|0.001
5820	gi|1002242995|ref|XP_015625724.1|	0.003|0.001|0.001
5953	gi|1002238814|ref|XP_015623630.1|	0.752|0.028|0.007
6007	gi|1002261481|ref|XP_015635101.1|	0.100|0.001|0.005
6046	gi|1002282838|ref|XP_015645713.1|	0.143|0.031|0.006
6081	gi|1002310749|ref|XP_015618733.1|	0.001|0.001|0.001
6082	gi|1002302881|ref|XP_015614824.1|	0.001|0.001|0.001
6288	gi|1002274894|ref|XP_015641756.1|	0.669|0.001|0.001
6418	gi|1002265518|ref|XP_015637091.1|	0.003|0.001|0.005
6966	gi|1002257510|ref|XP_015633078.1|	0.001|0.001|0.001
7021	gi|1002284066|ref|XP_015646357.1|	0.003|0.001|0.001
7102	gi|1002282558|ref|XP_015645569.1|	0.001|0.001|0.181
7201	gi|1002265534|ref|XP_015637099.1|	0.001|0.005|0.035

## Sheet: CKSJ-VS-CKDN_Up
No.	Protein_ID	Qvalue_CKSJ_118/CKDN_117
69	gi|1002270457|ref|XP_015639550.1|	0.001|0.001|0.333
81	gi|1002282089|ref|XP_015645339.1|	0.001|0.001|0.001
96	gi|1002266188|ref|XP_015637424.1|	0.001|0.009|0.001
243	gi|1002285116|ref|XP_015646852.1|	0.004|-|0.001
543	gi|1002263277|ref|XP_015635988.1|	0.001|0.807|0.002
605	gi|1002271453|ref|XP_015640060.1|	0.097|0.004|0.001
612	gi|1002248797|ref|XP_015628566.1|	0.001|0.001|0.023
618	gnl|GNOMON|5049982612.p	0.029|-|0.019
780	gi|1002307332|ref|XP_015617060.1|	0.001|0.002|0.001
969	gi|1002224783|ref|XP_015642920.1|	0.001|0.010|0.001
1101	gi|1002232823|ref|XP_015618593.1|	0.003|-|0.001
1261	gnl|GNOMON|2156937765.p	0.006|0.002|0.039
1317	gi|1002230354|ref|XP_015648563.1|	0.001|0.021|0.757
1321	gi|1002249626|ref|XP_015629003.1|	0.001|0.001|0.001
1360	gi|1002306202|ref|XP_015616488.1|	0.099|0.008|0.012
1428	gi|1002259252|ref|XP_015633954.1|	0.037|0.029|0.003
1471	gnl|GNOMON|18062776724.p	0.001|0.001|0.001
1591	gi|1002256080|ref|XP_015632331.1|	0.002|0.027|0.017
1654	gi|1002255581|ref|XP_015632073.1|	0.992|0.001|0.001
1683	gi|1002298831|ref|XP_015612836.1|	0.001|0.001|0.001
1743	gi|1002271387|ref|XP_015640028.1|	0.001|0.001|0.002
1748	gi|1002267656|ref|XP_015638147.1|	0.014|0.005|0.009
1783	gi|1002300055|ref|XP_015613427.1|	0.001|0.001|0.001
1809	gi|1002269405|ref|XP_015639043.1|	0.001|0.001|0.004
1856	gi|1002313685|ref|XP_015620214.1|	0.001|0.001|0.001
1923	gi|1002300784|ref|XP_015613819.1|	0.001|0.001|0.001
1976	gi|1002268287|ref|XP_015638457.1|	0.045|0.107|0.010
1993	gi|1002310745|ref|XP_015618731.1|	0.001|0.078|0.001
2138	gi|1002279357|ref|XP_015643993.1|	0.075|0.001|0.001
2239	gi|1002262399|ref|XP_015635545.1|	0.001|0.001|0.001
2259	gi|1002306320|ref|XP_015616547.1|	0.001|0.001|0.001
2335	gi|1002274796|ref|XP_015641712.1|	0.135|0.024|0.014
2364	gi|1002282442|ref|XP_015645511.1|	0.001|0.001|0.001
2386	gi|1002287284|ref|XP_015647952.1|	0.001|0.001|0.001
2472	gi|1002235766|ref|XP_015622083.1|	0.001|0.001|0.001
2551	gi|1002249981|ref|XP_015629183.1|	0.001|0.001|0.001
2645	gi|1002245724|ref|XP_015627045.1|	0.001|0.998|0.001
2707	gi|1002280722|ref|XP_015644657.1|	0.001|0.001|0.001
2720	gnl|GNOMON|13781449140.p	0.003|-|0.001
2800	gi|1002250946|ref|XP_015629707.1|	0.001|0.001|0.002
2850	gi|1002242985|ref|XP_015625719.1|	0.022|-|0.001
2877	gi|1002299656|ref|XP_015613226.1|	0.018|0.001|0.007
2913	gi|1002294270|ref|XP_015651465.1|	0.002|0.001|0.001
2918	gi|1002256287|ref|XP_015632437.1|	0.001|0.002|0.026
3020	gi|1002299544|ref|XP_015613174.1|	0.001|0.040|0.028
3052	gi|1002259306|ref|XP_015633982.1|	0.008|0.004|0.002
3055	gi|11466795|ref|NP_039391.1|	0.001|0.001|0.001
3103	gi|1002291715|ref|XP_015650201.1|	0.001|0.001|0.001
3161	gi|1002248076|ref|XP_015628212.1|	0.422|0.002|0.025
3222	gi|1002293451|ref|XP_015651068.1|	0.001|0.001|0.001
3239	gi|1002243879|ref|XP_015626173.1|	0.413|0.017|0.004
3351	gi|1002302247|ref|XP_015614506.1|	0.001|0.001|0.009
3353	gi|1002249514|ref|XP_015628942.1|	0.001|0.001|0.001
3357	gi|1002279095|ref|XP_015643864.1|	0.001|0.008|0.001
3402	gi|1002300893|ref|XP_015613878.1|	0.001|0.001|0.001
3430	gi|1002287722|ref|XP_015648170.1|	0.001|0.001|0.001
3431	gi|1002229036|ref|XP_015641597.1|	0.001|0.001|0.001
3460	gi|1002272260|ref|XP_015640432.1|	0.005|0.001|0.002
3499	gi|1002288695|ref|XP_015648639.1|	0.002|-|0.046
3532	gi|1002257185|ref|XP_015632910.1|	0.002|0.001|0.008
3605	gi|1002242708|ref|XP_015625572.1|	0.001|0.001|0.001
3643	gi|1002247703|ref|XP_015628023.1|	0.001|0.001|0.001
3692	gi|1002313796|ref|XP_015620270.1|	0.001|-|0.001
3724	gi|1002245456|ref|XP_015626907.1|	0.001|0.001|0.001
3749	gnl|GNOMON|2279711028.p	0.002|-|0.020
3819	gi|1002304606|ref|XP_015615648.1|	0.001|0.001|0.001
3834	gi|1002261915|ref|XP_015635322.1|	0.038|0.872|0.003
3904	gi|1002229596|ref|XP_015644579.1|	0.001|0.001|0.001
3952	gi|1002305142|ref|XP_015615918.1|	0.002|0.001|0.136
3967	gi|11466794|ref|NP_039390.1|	0.001|0.232|0.001
4057	gi|1002264247|ref|XP_015636456.1|	0.001|0.001|0.001
4134	gi|1002285825|ref|XP_015647215.1|	0.001|0.001|0.001
4238	gi|1002266428|ref|XP_015637544.1|	0.001|0.001|0.001
4278	gnl|GNOMON|2901474068.p	0.012|0.894|0.007
4282	gi|1002300084|ref|XP_015613440.1|	0.001|0.001|0.001
4289	gi|1002304731|ref|XP_015615706.1|	0.002|0.008|0.001
4384	gi|1002274767|ref|XP_015641696.1|	0.001|0.001|0.001
4455	gi|1002237502|ref|XP_015622959.1|	0.001|0.994|0.001
4481	gi|1002278930|ref|XP_015643779.1|	0.004|0.001|0.716
4486	gi|1002239820|ref|XP_015624153.1|	0.007|0.032|0.002
4490	gi|1002258872|ref|XP_015633778.1|	0.001|0.001|0.001
4770	gi|1002313651|ref|XP_015620196.1|	0.003|0.001|0.001
4811	gi|1002304715|ref|XP_015615698.1|	0.001|0.001|0.001
4891	gi|1002260462|ref|XP_015634557.1|	0.416|0.013|0.001
4966	gi|1002285346|ref|XP_015646965.1|	-|0.041|0.034
4970	gi|1002258688|ref|XP_015633686.1|	0.221|0.031|0.005
5019	gi|1002310891|ref|XP_015618809.1|	0.001|0.222|0.013
5098	gi|1002230898|ref|XP_015651097.1|	0.337|0.008|0.031
5175	gi|1002294527|ref|XP_015610694.1|	0.024|0.001|0.001
5178	gi|1002302926|ref|XP_015614846.1|	0.001|0.024|0.004
5221	gi|1002293065|ref|XP_015650875.1|	0.904|0.024|0.003
5246	gi|1002267314|ref|XP_015637978.1|	0.001|0.001|0.001
5395	gi|1002256608|ref|XP_015632611.1|	0.001|0.001|0.001
5592	gi|1002236502|ref|XP_015622443.1|	0.001|0.001|0.001
5627	gi|1002257574|ref|XP_015633110.1|	0.367|0.001|0.007
6042	gi|1002272728|ref|XP_015640671.1|	0.001|0.001|0.001
6044	gi|1002303543|ref|XP_015615153.1|	0.001|0.008|0.017
6053	gi|1002254273|ref|XP_015631391.1|	0.046|0.826|0.004
6087	gi|1002242286|ref|XP_015625373.1|	0.005|0.758|0.017
6310	gi|1002253976|ref|XP_015631238.1|	0.001|0.002|0.001
6313	gi|1002298010|ref|XP_015612425.1|	0.005|0.001|0.001
6371	gi|1002271510|ref|XP_015640088.1|	0.476|0.013|0.004
6432	gi|1002224352|ref|XP_015622834.1|	0.001|0.001|0.001
6528	gi|1002299744|ref|XP_015613267.1|	0.124|0.021|0.001
6638	gi|1002285226|ref|XP_015646910.1|	0.022|-|0.026
6754	gi|1002234374|ref|XP_015621390.1|	0.001|0.001|0.828
6804	gi|1002307011|ref|XP_015616895.1|	0.001|0.515|0.004
6874	gi|1002282388|ref|XP_015645485.1|	0.001|0.008|0.005
6920	gi|1002273551|ref|XP_015641088.1|	0.003|0.001|0.001
6986	gi|1002310775|ref|XP_015618746.1|	0.001|0.001|0.001
7099	gi|1002286495|ref|XP_015647554.1|	0.006|0.001|0.001
7111	gi|1002226489|ref|XP_015627158.1|	0.001|0.001|0.001
7136	gi|1002268202|ref|XP_015638416.1|	0.001|0.001|0.001
7232	gi|1002299771|ref|XP_015613282.1|	0.001|0.001|0.651
7245	gi|1002286873|ref|XP_015647742.1|	0.002|0.001|0.362

## Sheet: D15DN-VS-CKDN_Down
No.	Protein_ID	Qvalue_D15DN_119/CKDN_117
12	gi|1002277245|ref|XP_015642961.1|	0.015|0.010|0.160
16	gi|1002257867|ref|XP_015633253.1|	0.001|0.013|0.003
34	gi|1002262515|ref|XP_015635605.1|	0.001|0.001|0.001
108	gi|1002284919|ref|XP_015646758.1|	0.001|0.001|0.001
132	gi|1002287292|ref|XP_015647957.1|	0.010|0.034|-
405	gnl|GNOMON|2156933141.p	0.938|0.002|0.006
417	gi|1002256582|ref|XP_015632597.1|	0.001|0.001|0.001
514	gi|1002295601|ref|XP_015611257.1|	0.001|0.007|0.001
587	gi|1002250483|ref|XP_015629453.1|	0.020|0.001|0.001
620	gi|1002239439|ref|XP_015623954.1|	0.008|0.040|0.005
678	gi|1002282748|ref|XP_015645666.1|	0.001|0.001|0.001
857	gi|1002234577|ref|XP_015621495.1|	0.001|0.001|0.496
865	gi|1002271651|ref|XP_015640153.1|	0.003|0.001|0.040
906	gi|1002231595|ref|XP_015613320.1|	0.001|0.023|0.001
959	gi|1002295798|ref|XP_015611357.1|	0.001|0.001|0.352
982	gi|1002299147|ref|XP_015612977.1|	0.995|0.041|0.018
1029	gi|1002285698|ref|XP_015647151.1|	0.001|0.006|0.001
1155	gi|1002279422|ref|XP_015644028.1|	0.001|0.005|0.001
1157	gi|1002291810|ref|XP_015650251.1|	0.737|0.005|0.002
1168	gi|1002272526|ref|XP_015640563.1|	0.006|0.034|0.001
1272	gi|1002263142|ref|XP_015635919.1|	0.003|0.002|0.005
1304	gnl|GNOMON|2149590325.p	0.817|0.016|0.006
1382	gi|1002227434|ref|XP_015631997.1|	0.001|0.052|0.003
1428	gi|1002259252|ref|XP_015633954.1|	0.016|0.002|0.369
1621	gi|1002305175|ref|XP_015615935.1|	0.004|0.001|0.148
1629	gi|1002311116|ref|XP_015618915.1|	0.001|0.001|0.001
1640	gi|1002268214|ref|XP_015638422.1|	0.001|0.001|0.020
1713	gi|1002238510|ref|XP_015623473.1|	0.002|0.011|0.001
1809	gi|1002269405|ref|XP_015639043.1|	0.001|0.001|0.001
1847	gi|1002292218|ref|XP_015650450.1|	0.771|0.010|0.002
1871	gi|1002233880|ref|XP_015621143.1|	0.003|0.009|0.117
1899	gi|1002282890|ref|XP_015645739.1|	0.650|0.003|0.003
1903	gi|1002274407|ref|XP_015641522.1|	0.001|0.007|0.001
1923	gi|1002300784|ref|XP_015613819.1|	0.001|0.001|0.976
2063	gi|1002226751|ref|XP_015628496.1|	0.004|0.252|0.025
2174	gi|1002265532|ref|XP_015637098.1|	0.010|0.003|0.028
2180	gi|1002281963|ref|XP_015645274.1|	0.003|0.800|0.002
2244	gi|1002226803|ref|XP_015628776.1|	0.004|0.815|0.034
2387	gi|1002258305|ref|XP_015633484.1|	0.001|0.004|-
2404	gi|1002265522|ref|XP_015637093.1|	0.001|0.001|0.001
2506	gi|1002287353|ref|XP_015647986.1|	0.001|0.001|0.002
2551	gi|1002249981|ref|XP_015629183.1|	0.001|0.001|0.001
2679	gi|1002225006|ref|XP_015612310.1|	0.932|0.001|0.001
2765	gi|1002276480|ref|XP_015642587.1|	0.033|0.881|0.007
2799	gi|1002314014|ref|XP_015620382.1|	0.001|0.001|0.001
2810	gi|1002314224|ref|XP_015620489.1|	0.001|0.001|0.001
2856	gi|1002309960|ref|XP_015618351.1|	0.001|0.001|0.001
2913	gi|1002294270|ref|XP_015651465.1|	0.001|0.002|0.001
2947	gi|1002288407|ref|XP_015648502.1|	0.571|0.003|0.018
3173	gi|1002243453|ref|XP_015625954.1|	0.001|0.001|0.001
3222	gi|1002293451|ref|XP_015651068.1|	0.001|0.002|0.001
3239	gi|1002243879|ref|XP_015626173.1|	0.956|0.031|0.005
3251	gi|1002258447|ref|XP_015633560.1|	0.029|0.001|0.883
3302	gi|1002275048|ref|XP_015641837.1|	0.001|0.001|0.001
3370	gi|1002289115|ref|XP_015648853.1|	0.006|0.028|0.423
3388	gi|1002299143|ref|XP_015612975.1|	0.021|0.003|0.001
3447	gi|1002300021|ref|XP_015613408.1|	0.001|0.001|0.001
3595	gi|1002285040|ref|XP_015646818.1|	0.001|0.001|0.001
3606	gi|1002277431|ref|XP_015643056.1|	0.621|0.045|0.001
3724	gi|1002245456|ref|XP_015626907.1|	0.001|0.001|0.001
3792	gi|1002299466|ref|XP_015613137.1|	0.066|0.002|0.001
3856	gi|1002259385|ref|XP_015634021.1|	0.013|0.005|0.027
3940	gi|1002278335|ref|XP_015643494.1|	0.299|0.014|0.001
4050	gi|1002248179|ref|XP_015628266.1|	0.001|0.001|-
4057	gi|1002264247|ref|XP_015636456.1|	0.001|0.001|0.945
4109	gi|1002308476|ref|XP_015617629.1|	0.001|0.001|0.379
4250	gi|1002249176|ref|XP_015628763.1|	0.052|0.001|0.001
4384	gi|1002274767|ref|XP_015641696.1|	0.001|0.001|0.001
4438	gi|1002248478|ref|XP_015628424.1|	0.001|0.001|0.021
4491	gi|1002312680|ref|XP_015619723.1|	0.002|0.011|0.078
4540	gi|1002267726|ref|XP_015638184.1|	0.001|0.001|0.001
4552	gnl|GNOMON|10667184500.p	0.020|0.029|0.001
4727	gi|1002294583|ref|XP_015610723.1|	0.001|0.001|0.001
4810	gi|1002304220|ref|XP_015615476.1|	0.001|0.002|0.008
4913	gi|1002232861|ref|XP_015618768.1|	0.001|0.001|0.001
5032	gi|1002293261|ref|XP_015650966.1|	0.001|0.001|0.001
5040	gi|1002301312|ref|XP_015614076.1|	0.001|0.042|0.497
5215	gi|1002248406|ref|XP_015628386.1|	0.005|0.003|0.169
5223	gi|1002312125|ref|XP_015619451.1|	0.037|0.001|0.013
5246	gi|1002267314|ref|XP_015637978.1|	0.001|0.001|0.259
5280	gi|1002312660|ref|XP_015619714.1|	0.007|0.731|0.001
5303	gnl|GNOMON|11521768468.p	-|0.005|0.001
5445	gi|1002234662|ref|XP_015621533.1|	0.012|0.840|0.001
5510	gi|1002254297|ref|XP_015631405.1|	0.004|0.015|0.001
5548	gi|1002278129|ref|XP_015643389.1|	-|0.017|0.036
5679	gi|1002304691|ref|XP_015615686.1|	0.083|0.028|0.001
5706	gi|1002309035|ref|XP_015617901.1|	0.008|0.009|0.963
5710	gi|1002297681|ref|XP_015612271.1|	0.608|0.009|0.001
5786	gi|1002259673|ref|XP_015634160.1|	0.001|0.001|0.006
5814	gi|1002260324|ref|XP_015634484.1|	0.001|0.001|0.001
5820	gi|1002242995|ref|XP_015625724.1|	0.102|0.001|0.001
5851	gi|1002242325|ref|XP_015625393.1|	0.001|0.015|0.918
5917	gnl|GNOMON|2148539877.p	0.008|0.015|-
5998	gi|1002292185|ref|XP_015650433.1|	0.011|0.004|0.019
6082	gi|1002302881|ref|XP_015614824.1|	0.001|0.001|0.001
6086	gi|1002227993|ref|XP_015634856.1|	0.001|0.249|0.001
6120	gi|1002259834|ref|XP_015634243.1|	0.026|0.002|0.002
6234	gi|1002234912|ref|XP_015621665.1|	0.001|0.001|0.001
6270	gi|1002234149|ref|XP_015621281.1|	0.001|0.001|0.001
6313	gi|1002298010|ref|XP_015612425.1|	0.001|0.001|0.001
6341	gi|1002301764|ref|XP_015614268.1|	0.018|0.015|0.193
6404	gi|1002265277|ref|XP_015636970.1|	0.004|0.007|-
6474	gnl|GNOMON|2155877301.p	0.013|-|0.030
6528	gi|1002299744|ref|XP_015613267.1|	0.008|0.001|0.220
6567	gi|1002274641|ref|XP_015641635.1|	0.547|0.001|0.010
6723	gi|1002239516|ref|XP_015623992.1|	0.577|0.003|0.003
6787	gi|1002310339|ref|XP_015618531.1|	0.049|0.001|-
6816	gi|1002299368|ref|XP_015613087.1|	0.001|0.001|0.322
6937	gi|1002293075|ref|XP_015650881.1|	0.001|0.001|0.001
6951	gi|1002266209|ref|XP_015637433.1|	0.001|0.001|0.001
7021	gi|1002284066|ref|XP_015646357.1|	0.006|0.002|0.001
7102	gi|1002282558|ref|XP_015645569.1|	0.001|0.001|0.002
7141	gi|1002306827|ref|XP_015616800.1|	0.809|0.001|0.001
7153	gi|1002279129|ref|XP_015643882.1|	0.036|0.020|-
7208	gi|1002299213|ref|XP_015613013.1|	0.001|0.001|0.085

## Sheet: D15DN-VS-CKDN_Up
No.	Protein_ID	Qvalue_D15DN_119/CKDN_117
44	gi|1002251173|ref|XP_015629811.1|	0.001|0.001|0.135
87	gi|1002297129|ref|XP_015611997.1|	0.001|0.033|0.062
102	gi|1002264147|ref|XP_015636414.1|	0.001|0.003|0.011
144	gi|1002270254|ref|XP_015639453.1|	0.001|0.001|0.001
160	gi|1002270165|ref|XP_015639410.1|	0.004|0.001|0.148
177	gi|1002236323|ref|XP_015622358.1|	0.775|0.003|0.001
198	gi|1002252288|ref|XP_015630375.1|	0.001|0.001|0.002
309	gi|1002261342|ref|XP_015635036.1|	0.935|0.002|0.027
349	gi|1002269671|ref|XP_015639178.1|	0.009|0.030|0.821
372	gi|1002229238|ref|XP_015642585.1|	0.001|0.001|0.001
402	gi|1002271241|ref|XP_015639951.1|	0.001|0.001|0.275
541	gi|1002303233|ref|XP_015614992.1|	0.001|0.830|0.024
616	gi|1002243268|ref|XP_015625860.1|	0.001|0.001|0.001
691	gi|1002258631|ref|XP_015633654.1|	0.008|0.170|0.005
770	gi|1002243763|ref|XP_015626111.1|	0.001|0.001|0.087
922	gi|1002302508|ref|XP_015614634.1|	0.001|0.001|0.002
955	gi|1002237786|ref|XP_015623107.1|	0.025|0.002|-
1001	gi|1002254325|ref|XP_015631420.1|	0.001|0.001|0.932
1040	gi|1002287718|ref|XP_015648168.1|	0.459|0.009|0.001
1067	gi|1002281302|ref|XP_015644950.1|	0.001|0.002|0.001
1123	gi|1002300318|ref|XP_015613565.1|	0.007|0.021|0.001
1140	gi|1002253716|ref|XP_015631105.1|	0.001|0.001|0.001
1393	gi|1002309343|ref|XP_015618039.1|	0.001|0.001|0.235
1410	gi|1002285443|ref|XP_015647015.1|	0.001|0.001|0.175
1444	gi|1002268875|ref|XP_015638780.1|	0.001|0.001|0.001
1515	gi|1002229506|ref|XP_015644058.1|	0.001|0.006|-
1631	gi|1002253331|ref|XP_015630902.1|	0.001|0.009|0.001
1652	gi|1002280204|ref|XP_015644408.1|	0.009|0.020|0.002
1706	gi|1002270663|ref|XP_015639656.1|	0.001|0.001|0.001
2042	gi|1002246634|ref|XP_015627503.1|	0.001|0.015|0.033
2069	gi|1002269911|ref|XP_015639298.1|	0.002|0.004|0.102
2088	gi|1002259838|ref|XP_015634245.1|	0.022|0.008|0.107
2095	gi|1002292678|ref|XP_015650689.1|	0.001|0.020|0.028
2255	gi|1002229067|ref|XP_015641773.1|	0.500|0.017|0.003
2425	gi|1002266250|ref|XP_015637451.1|	0.312|0.036|0.028
2568	gi|1002252827|ref|XP_015630642.1|	0.093|0.001|0.004
2667	gi|1002294851|ref|XP_015610858.1|	0.768|0.039|0.024
2669	gi|1002271017|ref|XP_015639831.1|	0.001|0.001|0.001
2708	gi|1002291982|ref|XP_015650334.1|	0.026|0.015|0.067
2822	gi|1002235421|ref|XP_015621906.1|	0.011|0.028|-
2892	gi|1002301170|ref|XP_015614019.1|	0.001|0.002|0.004
2918	gi|1002256287|ref|XP_015632437.1|	0.001|0.001|0.012
2931	gi|1002277409|ref|XP_015643046.1|	0.001|0.001|0.020
2992	gi|1002263810|ref|XP_015636241.1|	0.001|0.001|0.948
3037	gi|1002246574|ref|XP_015627469.1|	0.012|0.007|0.952
3052	gi|1002259306|ref|XP_015633982.1|	0.003|0.002|0.003
3091	gi|1002301959|ref|XP_015614359.1|	0.001|0.002|0.026
3175	gi|1002255654|ref|XP_015632111.1|	0.863|0.001|0.001
3223	gi|1002258613|ref|XP_015633645.1|	0.001|0.001|0.140
3317	gi|1002312260|ref|XP_015619522.1|	0.001|0.043|0.989
3357	gi|1002279095|ref|XP_015643864.1|	0.967|0.001|0.001
3360	gi|1002243565|ref|XP_015626009.1|	0.001|0.003|0.249
3387	gi|1002231787|ref|XP_015614053.1|	0.023|0.001|0.589
3516	gi|1002243796|ref|XP_015626129.1|	0.001|0.011|0.044
3751	gi|1002313922|ref|XP_015620336.1|	0.011|0.010|0.983
3757	gi|1002297084|ref|XP_015611974.1|	0.291|0.035|0.009
3895	gi|1002265691|ref|XP_015637179.1|	0.034|0.002|0.001
3975	gi|1002277085|ref|XP_015642876.1|	0.032|0.008|0.794
3992	gi|1002273129|ref|XP_015640876.1|	0.001|0.001|0.001
4063	gi|1002237588|ref|XP_015623005.1|	0.001|0.001|0.061
4163	gi|1002238490|ref|XP_015623462.1|	0.001|0.001|0.150
4352	gi|1002226060|ref|XP_015624986.1|	0.001|0.014|0.012
4387	gi|1002307462|ref|XP_015617125.1|	0.001|0.001|0.039
4481	gi|1002278930|ref|XP_015643779.1|	0.003|0.002|0.019
4524	gi|1002253881|ref|XP_015631186.1|	0.026|0.014|0.859
4533	gi|1002272337|ref|XP_015640472.1|	0.006|0.001|0.773
4550	gi|1002286082|ref|XP_015647337.1|	0.002|0.001|0.339
4606	gi|1002291702|ref|XP_015650194.1|	0.001|0.001|0.001
4663	gi|1002272210|ref|XP_015640407.1|	0.001|0.001|0.001
4722	gi|1002262194|ref|XP_015635449.1|	0.001|0.001|0.001
4779	gi|1002230966|ref|XP_015651425.1|	0.001|0.001|0.001
4795	gnl|GNOMON|2151919924.p	0.006|0.002|0.832
4864	gi|1002297589|ref|XP_015612224.1|	0.006|0.001|0.738
5064	gi|1002273824|ref|XP_015641230.1|	0.017|0.006|0.003
5114	gi|1002299015|ref|XP_015612911.1|	0.030|0.015|0.004
5196	gi|1002307023|ref|XP_015616900.1|	0.001|0.001|0.001
5219	gi|1002302584|ref|XP_015614669.1|	0.001|0.001|0.284
5449	gi|1002242329|ref|XP_015625395.1|	0.001|0.001|0.001
5452	gi|1002281661|ref|XP_015645120.1|	0.001|0.001|0.001
5588	gi|1002271912|ref|XP_015640272.1|	0.021|0.001|0.004
5590	gi|1002233105|ref|XP_015619741.1|	0.003|0.005|0.004
5596	gi|1002281413|ref|XP_015645006.1|	0.001|0.001|0.001
5790	gi|1002290807|ref|XP_015649739.1|	0.001|0.001|0.001
5792	gi|1002226793|ref|XP_015628722.1|	0.062|0.002|0.001
5832	gi|1002244403|ref|XP_015626408.1|	0.001|0.001|0.001
6057	gi|1002270904|ref|XP_015639773.1|	0.001|0.041|0.890
6068	gi|1002300702|ref|XP_015613779.1|	0.001|0.001|-
6113	gi|1002245308|ref|XP_015626829.1|	0.001|0.002|0.857
6141	gi|1002270338|ref|XP_015639493.1|	0.001|0.001|0.001
6147	gi|1002262566|ref|XP_015635632.1|	0.003|0.002|-
6177	gi|1002262288|ref|XP_015635492.1|	0.022|0.001|0.378
6186	gi|1002243883|ref|XP_015626175.1|	0.008|0.004|-
6188	gi|1002232094|ref|XP_015615459.1|	0.003|0.007|0.063
6189	gi|1002302099|ref|XP_015614431.1|	0.001|0.001|0.697
6230	gi|1002273131|ref|XP_015640877.1|	0.001|0.001|0.001
6376	gi|1002230501|ref|XP_015649242.1|	0.001|0.001|0.007
6409	gi|1002278851|ref|XP_015643741.1|	0.001|0.001|0.025
6413	gi|1002297259|ref|XP_015612055.1|	0.745|0.001|0.001
6574	gi|1002234183|ref|XP_015621300.1|	0.004|0.005|0.080
6726	gi|1002228222|ref|XP_015636030.1|	0.001|0.786|0.028
6767	gi|1002251232|ref|XP_015629843.1|	0.001|0.001|0.001
6824	gi|1002271822|ref|XP_015640227.1|	0.014|0.138|0.030
6952	gi|1002304139|ref|XP_015615437.1|	0.001|0.001|0.001
6967	gi|1002297397|ref|XP_015612123.1|	0.043|0.036|0.987
7040	gnl|GNOMON|2147529923.p	0.001|0.001|-
7160	gi|1002270090|ref|XP_015639379.1|	0.016|0.314|0.010
7190	gi|1002227240|ref|XP_015630901.1|	0.023|0.034|0.994
7235	gi|1002263920|ref|XP_015636297.1|	0.001|0.001|0.074

## Sheet: D15SJ-VS-CKSJ_Down
No.	Protein_ID	Qvalue_D15SJ_121/CKSJ_118
10	gi|1002301833|ref|XP_015614300.1|	0.221|0.005|0.003
12	gi|1002277245|ref|XP_015642961.1|	0.001|0.002|0.693
20	gi|1002237721|ref|XP_015623072.1|	0.001|0.001|0.001
22	gi|1002230483|ref|XP_015649172.1|	0.001|0.002|0.001
23	gi|1002230777|ref|XP_015650522.1|	0.043|0.009|0.059
24	gi|1002266011|ref|XP_015637334.1|	0.001|0.001|0.024
34	gi|1002262515|ref|XP_015635605.1|	0.001|0.001|0.001
54	gi|1002229992|ref|XP_015646622.1|	0.003|0.001|0.001
55	gi|1002267391|ref|XP_015638016.1|	0.002|0.028|0.113
92	gi|1002282091|ref|XP_015645340.1|	0.001|0.001|0.001
96	gi|1002266188|ref|XP_015637424.1|	0.001|0.001|0.001
108	gi|1002284919|ref|XP_015646758.1|	0.001|0.001|0.001
111	gi|1002232485|ref|XP_015616974.1|	0.030|0.545|0.045
112	gi|1002231180|ref|XP_015611443.1|	0.001|0.001|0.001
134	gi|1002302201|ref|XP_015614483.1|	0.001|0.001|0.001
149	gi|1002292984|ref|XP_015650839.1|	0.034|0.939|0.008
158	gi|1002312811|ref|XP_015619791.1|	0.001|0.126|0.002
159	gi|1002291427|ref|XP_015650057.1|	0.019|0.758|0.034
191	gi|1002234611|ref|XP_015621510.1|	0.001|0.001|0.001
195	gi|1002304576|ref|XP_015615635.1|	0.001|0.001|0.001
220	gi|1002309785|ref|XP_015618263.1|	0.001|0.001|0.645
224	gi|1002233943|ref|XP_015621174.1|	0.003|0.134|0.004
225	gi|1002300648|ref|XP_015613750.1|	0.005|0.001|0.801
226	gi|1002232079|ref|XP_015615400.1|	0.002|0.005|0.003
272	gi|1002270784|ref|XP_015639713.1|	0.001|0.001|0.001
308	gi|1002302265|ref|XP_015614518.1|	0.885|0.020|0.001
312	gi|1002245469|ref|XP_015626914.1|	0.222|0.007|0.024
341	gi|1002253265|ref|XP_015630872.1|	0.001|0.002|0.001
348	gi|1002284784|ref|XP_015646691.1|	0.001|0.001|0.027
365	gi|1002267301|ref|XP_015637972.1|	0.006|0.046|0.001
371	gi|1002269684|ref|XP_015639185.1|	0.001|0.001|0.001
385	gi|1002269961|ref|XP_015639324.1|	0.001|0.001|0.001
388	gnl|GNOMON|2147510883.p	0.147|0.001|0.001
392	gi|1002249113|ref|XP_015628731.1|	0.031|0.014|0.006
396	gi|1002270173|ref|XP_015639414.1|	0.001|0.001|0.001
401	gi|1002225602|ref|XP_015622901.1|	0.018|0.344|0.017
405	gnl|GNOMON|2156933141.p	0.033|0.001|0.253
416	gi|1002246598|ref|XP_015627483.1|	0.002|0.009|0.001
417	gi|1002256582|ref|XP_015632597.1|	0.001|0.001|0.001
425	gi|1002274621|ref|XP_015641623.1|	0.001|0.001|0.001
441	gi|1002308265|ref|XP_015617516.1|	0.001|0.001|-
447	gi|1002270410|ref|XP_015639526.1|	0.001|0.001|0.001
458	gi|1002289091|ref|XP_015648840.1|	0.001|0.001|0.001
481	gi|1002296332|ref|XP_015611627.1|	0.001|0.001|0.001
514	gi|1002295601|ref|XP_015611257.1|	0.001|0.001|0.001
524	gi|1002258361|ref|XP_015633514.1|	0.013|0.007|0.039
545	gi|1002303273|ref|XP_015615012.1|	0.606|0.035|0.016
547	gi|1002309318|ref|XP_015618030.1|	-|0.014|0.011
562	gi|1002291216|ref|XP_015649944.1|	0.001|0.001|0.001
596	gi|1002298795|ref|XP_015612819.1|	0.010|0.281|0.029
597	gi|1002308679|ref|XP_015617732.1|	0.005|0.001|0.001
612	gi|1002248797|ref|XP_015628566.1|	0.001|0.001|0.010
634	gi|1002249280|ref|XP_015628820.1|	0.011|0.016|0.812
641	gi|1002291800|ref|XP_015650245.1|	0.003|0.001|0.001
649	gi|1002280135|ref|XP_015644373.1|	0.043|0.010|0.179
678	gi|1002282748|ref|XP_015645666.1|	0.003|0.002|0.002
735	gi|1002276285|ref|XP_015642484.1|	0.001|0.020|0.004
740	gi|1002289209|ref|XP_015648901.1|	0.001|0.003|0.012
750	gi|1002256701|ref|XP_015632657.1|	0.001|0.001|0.001
778	gi|1002242991|ref|XP_015625722.1|	0.008|0.002|0.007
851	gi|1002314791|ref|XP_015620766.1|	0.031|0.038|-
852	gi|1002273238|ref|XP_015640930.1|	0.027|0.001|0.001
857	gi|1002234577|ref|XP_015621495.1|	0.001|0.001|0.001
923	gi|1002237212|ref|XP_015622813.1|	0.001|0.083|0.009
927	gi|1002273399|ref|XP_015641011.1|	0.002|0.202|0.012
946	gi|1002291717|ref|XP_015650202.1|	0.004|0.029|0.186
971	gi|1002256425|ref|XP_015632512.1|	0.002|0.119|0.006
982	gi|1002299147|ref|XP_015612977.1|	0.023|0.014|0.016
1029	gi|1002285698|ref|XP_015647151.1|	0.001|0.001|0.001
1037	gi|1002252737|ref|XP_015630601.1|	0.064|0.002|0.013
1070	gi|1002274284|ref|XP_015641465.1|	0.001|0.001|0.001
1091	gi|1002282206|ref|XP_015645402.1|	0.001|0.001|0.001
1101	gi|1002232823|ref|XP_015618593.1|	0.003|-|0.002
1124	gi|1002309633|ref|XP_015618181.1|	0.001|0.001|0.001
1125	gi|1002309852|ref|XP_015618296.1|	0.001|0.001|0.001
1155	gi|1002279422|ref|XP_015644028.1|	0.001|0.001|0.001
1166	gi|1002260118|ref|XP_015634384.1|	0.070|0.005|0.001
1168	gi|1002272526|ref|XP_015640563.1|	0.001|0.004|0.001
1195	gi|1002232544|ref|XP_015617308.1|	0.001|0.001|0.001
1204	gi|1002293158|ref|XP_015650918.1|	0.002|0.027|0.012
1209	gi|1002260690|ref|XP_015634679.1|	0.002|0.002|0.103
1217	gi|1002249787|ref|XP_015629087.1|	0.001|0.001|0.001
1243	gi|1002266767|ref|XP_015637715.1|	0.030|0.159|0.028
1244	gi|1002255551|ref|XP_015632058.1|	0.014|0.004|0.001
1268	gi|1002300605|ref|XP_015613728.1|	0.001|0.001|0.001
1271	gi|1002303595|ref|XP_015615177.1|	0.002|0.041|0.009
1272	gi|1002263142|ref|XP_015635919.1|	0.004|0.001|0.003
1302	gi|1002302928|ref|XP_015614847.1|	0.008|0.001|0.049
1304	gnl|GNOMON|2149590325.p	0.400|0.002|0.001
1317	gi|1002230354|ref|XP_015648563.1|	0.001|0.001|0.019
1321	gi|1002249626|ref|XP_015629003.1|	0.001|0.001|0.001
1350	gi|1002227482|ref|XP_015632254.1|	0.214|0.001|0.011
1383	gi|1002276464|ref|XP_015642578.1|	0.001|0.001|0.066
1428	gi|1002259252|ref|XP_015633954.1|	0.013|0.008|0.002
1450	gi|1002255048|ref|XP_015631789.1|	0.001|0.038|0.001
1459	gi|1002298068|ref|XP_015612451.1|	0.021|0.005|0.077
1464	gi|1002252254|ref|XP_015630359.1|	0.001|0.001|0.001
1468	gi|1002225268|ref|XP_015621282.1|	0.017|0.010|0.213
1471	gnl|GNOMON|18062776724.p	0.002|0.001|0.001
1475	gi|1002229091|ref|XP_015641911.1|	0.020|0.002|0.001
1515	gi|1002229506|ref|XP_015644058.1|	0.008|0.046|-
1537	gi|1002262124|ref|XP_015635422.1|	0.005|0.001|0.002
1543	gi|1002263223|ref|XP_015635960.1|	0.001|0.001|0.031
1561	gi|1002263253|ref|XP_015635976.1|	0.001|0.197|0.016
1570	gi|1002300591|ref|XP_015613721.1|	0.001|0.001|0.001
1571	gi|1002230912|ref|XP_015651142.1|	0.001|0.001|0.039
1583	gi|1002234968|ref|XP_015621695.1|	0.002|0.004|0.001
1617	gi|1002278936|ref|XP_015643782.1|	0.002|0.779|0.001
1621	gi|1002305175|ref|XP_015615935.1|	0.001|0.002|0.103
1629	gi|1002311116|ref|XP_015618915.1|	0.001|0.001|0.001
1640	gi|1002268214|ref|XP_015638422.1|	0.001|0.001|0.001
1654	gi|1002255581|ref|XP_015632073.1|	0.013|0.001|0.027
1670	gi|1002227032|ref|XP_015629807.1|	0.002|0.015|0.002
1677	gi|1002284117|ref|XP_015646383.1|	0.030|0.005|0.016
1683	gi|1002298831|ref|XP_015612836.1|	0.001|0.001|0.001
1689	gi|1002312996|ref|XP_015619880.1|	0.103|0.025|0.018
1713	gi|1002238510|ref|XP_015623473.1|	0.006|0.345|0.039
1720	gi|1002258220|ref|XP_015633439.1|	0.001|0.001|0.001
1743	gi|1002271387|ref|XP_015640028.1|	0.001|0.001|0.001
1752	gi|1002285370|ref|XP_015646978.1|	0.001|0.001|0.001
1764	gi|1002260083|ref|XP_015634366.1|	0.002|0.002|0.001
1773	gi|1002235524|ref|XP_015621961.1|	0.001|0.001|0.001
1783	gi|1002300055|ref|XP_015613427.1|	0.001|0.001|0.001
1797	gi|1002227849|ref|XP_015634210.1|	0.030|0.502|0.001
1809	gi|1002269405|ref|XP_015639043.1|	0.001|0.001|0.001
1830	gi|1002285819|ref|XP_015647211.1|	0.001|0.001|0.001
1832	gi|1002271289|ref|XP_015639976.1|	0.001|0.001|0.001
1833	gi|1002263625|ref|XP_015636156.1|	0.024|0.025|0.009
1840	gi|1002291969|ref|XP_015650328.1|	0.369|0.011|0.002
1847	gi|1002292218|ref|XP_015650450.1|	0.881|0.005|0.001
1871	gi|1002233880|ref|XP_015621143.1|	0.066|0.039|0.001
1902	gi|1002225199|ref|XP_015620880.1|	0.002|0.014|0.001
1915	gi|1002237649|ref|XP_015623037.1|	0.001|0.005|0.001
1923	gi|1002300784|ref|XP_015613819.1|	0.001|0.001|0.001
1941	gi|1002287170|ref|XP_015647895.1|	0.001|0.010|0.066
1943	gi|1002248973|ref|XP_015628657.1|	0.001|0.001|0.001
1976	gi|1002268287|ref|XP_015638457.1|	0.001|0.004|0.009
2016	gi|1002258564|ref|XP_015633619.1|	0.001|0.001|0.001
2062	gi|1002298683|ref|XP_015612766.1|	0.001|0.015|0.001
2104	gi|1002296352|ref|XP_015611638.1|	0.001|0.001|0.001
2113	gi|1002260292|ref|XP_015634469.1|	0.005|0.099|0.043
2114	gi|1002262524|ref|XP_015635610.1|	0.002|0.001|0.001
2117	gi|1002256558|ref|XP_015632584.1|	0.001|0.001|0.001
2126	gi|1002248223|ref|XP_015628291.1|	0.014|0.001|0.001
2212	gi|1002225042|ref|XP_015614167.1|	0.011|0.002|0.008
2232	gi|1002232535|ref|XP_015617263.1|	0.001|0.001|0.001
2242	gi|1002244045|ref|XP_015626235.1|	0.007|0.027|0.001
2259	gi|1002306320|ref|XP_015616547.1|	0.001|0.001|0.001
2271	gi|1002301989|ref|XP_015614375.1|	0.001|0.001|0.001
2276	gi|1002274159|ref|XP_015641400.1|	0.002|0.001|0.001
2310	gi|1002248151|ref|XP_015628252.1|	0.001|0.001|0.001
2334	gi|1002225019|ref|XP_015612982.1|	0.001|0.001|0.001
2363	gi|1002289318|ref|XP_015648959.1|	0.001|0.201|0.001
2364	gi|1002282442|ref|XP_015645511.1|	0.001|0.001|0.001
2367	gi|1002253879|ref|XP_015631185.1|	0.738|0.014|0.016
2376	gi|1002278408|ref|XP_015643529.1|	0.326|0.007|0.012
2397	gi|1002261278|ref|XP_015635008.1|	0.001|0.001|0.001
2404	gi|1002265522|ref|XP_015637093.1|	0.001|0.001|0.001
2419	gi|1002295358|ref|XP_015611114.1|	0.002|0.001|0.001
2433	gi|1002277633|ref|XP_015643161.1|	0.001|0.001|0.001
2468	gi|1002289691|ref|XP_015649149.1|	0.002|0.001|0.130
2496	gi|1002263554|ref|XP_015636122.1|	0.060|0.002|0.002
2506	gi|1002287353|ref|XP_015647986.1|	0.001|0.001|0.001
2515	gi|1002266824|ref|XP_015637741.1|	0.001|0.001|0.001
2519	gi|1002303271|ref|XP_015615011.1|	0.001|0.001|0.001
2534	gi|1002302245|ref|XP_015614505.1|	0.008|0.001|0.037
2551	gi|1002249981|ref|XP_015629183.1|	0.001|0.001|0.001
2554	gi|1002234956|ref|XP_015621688.1|	0.018|0.002|0.001
2589	gi|1002236504|ref|XP_015622444.1|	0.022|0.027|0.001
2608	gi|1002259905|ref|XP_015634274.1|	0.090|0.001|0.001
2609	gi|1002313758|ref|XP_015620250.1|	0.002|0.557|0.012
2662	gi|1002274274|ref|XP_015641459.1|	0.001|0.001|0.001
2679	gi|1002225006|ref|XP_015612310.1|	0.001|0.001|0.001
2685	gi|1002253340|ref|XP_015630904.1|	0.001|0.463|0.014
2696	gi|1002310926|ref|XP_015618823.1|	0.001|0.001|0.001
2705	gi|1002289613|ref|XP_015649110.1|	0.003|0.001|0.001
2720	gnl|GNOMON|13781449140.p	0.005|-|0.001
2744	gi|1002245712|ref|XP_015627039.1|	0.001|0.020|0.016
2765	gi|1002276480|ref|XP_015642587.1|	0.001|0.016|0.791
2776	gi|1002265206|ref|XP_015636934.1|	0.005|0.001|0.003
2780	gi|1002288330|ref|XP_015648465.1|	0.001|0.001|0.001
2785	gi|1002301804|ref|XP_015614285.1|	0.021|0.001|0.002
2799	gi|1002314014|ref|XP_015620382.1|	0.001|0.001|0.001
2800	gi|1002250946|ref|XP_015629707.1|	0.002|0.001|0.001
2810	gi|1002314224|ref|XP_015620489.1|	0.001|0.001|0.001
2816	gi|1002268883|ref|XP_015638784.1|	0.010|0.721|0.016
2850	gi|1002242985|ref|XP_015625719.1|	0.014|-|0.001
2856	gi|1002309960|ref|XP_015618351.1|	0.001|0.001|0.001
2877	gi|1002299656|ref|XP_015613226.1|	0.001|0.001|0.006
2913	gi|1002294270|ref|XP_015651465.1|	0.002|0.001|0.001
2921	gi|1002253491|ref|XP_015630984.1|	0.001|0.001|0.001
2928	gi|1002303364|ref|XP_015615061.1|	0.001|0.001|0.001
2984	gi|1002304656|ref|XP_015615669.1|	0.055|0.029|0.001
3020	gi|1002299544|ref|XP_015613174.1|	0.001|0.035|0.041
3034	gi|1002262879|ref|XP_015635789.1|	0.014|0.119|0.007
3040	gi|1002292367|ref|XP_015650532.1|	0.017|0.149|0.003
3055	gi|11466795|ref|NP_039391.1|	0.001|0.001|0.001
3103	gi|1002291715|ref|XP_015650201.1|	0.001|0.001|0.001
3125	gi|1002224910|ref|XP_015648671.1|	0.002|0.001|0.125
3130	gi|1002253020|ref|XP_015630746.1|	0.011|0.004|0.078
3141	gi|1002244371|ref|XP_015626399.1|	0.001|0.001|0.001
3147	gi|1002244549|ref|XP_015626470.1|	0.001|0.001|0.001
3148	gi|1002282925|ref|XP_015645757.1|	0.001|0.001|0.001
3171	gi|1002232198|ref|XP_015615867.1|	0.001|0.001|0.001
3188	gi|1002297742|ref|XP_015612301.1|	0.001|0.001|0.001
3194	gi|1002298327|ref|XP_015612577.1|	0.042|0.046|0.001
3199	gi|1002295654|ref|XP_015611285.1|	0.001|0.001|0.001
3222	gi|1002293451|ref|XP_015651068.1|	0.001|0.001|0.001
3239	gi|1002243879|ref|XP_015626173.1|	0.306|0.010|0.003
3250	gi|1002293870|ref|XP_015651263.1|	0.001|0.001|0.001
3259	gi|1002280598|ref|XP_015644602.1|	0.002|0.005|0.002
3280	gi|1002254900|ref|XP_015631723.1|	0.001|0.001|0.345
3301	gi|1002312815|ref|XP_015619793.1|	0.001|0.003|0.001
3302	gi|1002275048|ref|XP_015641837.1|	0.001|0.001|0.001
3353	gi|1002249514|ref|XP_015628942.1|	0.001|0.001|0.001
3359	gi|1002226615|ref|XP_015627779.1|	0.015|0.018|0.133
3388	gi|1002299143|ref|XP_015612975.1|	0.002|0.004|0.001
3402	gi|1002300893|ref|XP_015613878.1|	0.001|0.004|0.008
3424	gi|1002298768|ref|XP_015612806.1|	0.001|0.001|0.001
3430	gi|1002287722|ref|XP_015648170.1|	0.001|0.001|0.001
3431	gi|1002229036|ref|XP_015641597.1|	0.001|0.001|0.001
3447	gi|1002300021|ref|XP_015613408.1|	0.001|0.001|0.001
3492	gi|1002261451|ref|XP_015635085.1|	0.005|0.001|0.012
3499	gi|1002288695|ref|XP_015648639.1|	0.002|-|0.029
3597	gi|1002243837|ref|XP_015626150.1|	0.001|0.001|0.056
3605	gi|1002242708|ref|XP_015625572.1|	0.001|0.001|0.001
3606	gi|1002277431|ref|XP_015643056.1|	0.031|0.196|0.001
3643	gi|1002247703|ref|XP_015628023.1|	0.001|0.001|0.001
3644	gi|1002304384|ref|XP_015615548.1|	0.005|0.483|0.033
3688	gi|1002295597|ref|XP_015611254.1|	0.014|0.001|0.274
3692	gi|1002313796|ref|XP_015620270.1|	0.001|-|0.001
3694	gi|1002245204|ref|XP_015626785.1|	0.012|0.004|0.001
3724	gi|1002245456|ref|XP_015626907.1|	0.001|0.001|0.001
3787	gi|1002291812|ref|XP_015650252.1|	0.001|0.001|0.001
3792	gi|1002299466|ref|XP_015613137.1|	0.040|0.001|0.001
3813	gi|1002232803|ref|XP_015618497.1|	0.001|0.001|0.005
3819	gi|1002304606|ref|XP_015615648.1|	0.001|0.001|0.001
3856	gi|1002259385|ref|XP_015634021.1|	0.001|0.006|0.002
3885	gi|1002295308|ref|XP_015611086.1|	0.019|0.001|0.001
3892	gi|1002254834|ref|XP_015631686.1|	0.001|0.001|0.001
3894	gi|1002292902|ref|XP_015650797.1|	0.001|0.001|0.001
3901	gi|1002304329|ref|XP_015615525.1|	0.001|0.001|0.001
3904	gi|1002229596|ref|XP_015644579.1|	0.001|0.001|0.457
3929	gi|1002236098|ref|XP_015622244.1|	0.022|0.001|0.017
3944	gi|1002291573|ref|XP_015650124.1|	0.001|0.001|0.001
3949	gi|1002287268|ref|XP_015647944.1|	0.025|0.006|0.089
3952	gi|1002305142|ref|XP_015615918.1|	0.013|0.007|0.231
3956	gi|1002279747|ref|XP_015644193.1|	0.001|0.001|0.001
3967	gi|11466794|ref|NP_039390.1|	0.001|0.112|0.001
3986	gi|1002284892|ref|XP_015646745.1|	0.018|0.006|0.012
4003	gi|1002281582|ref|XP_015645092.1|	0.001|0.001|0.001
4004	gi|1002235804|ref|XP_015622103.1|	0.001|0.001|0.001
4013	gi|1002264665|ref|XP_015636668.1|	0.001|0.001|0.001
4017	gi|1002312600|ref|XP_015619688.1|	0.001|0.001|0.001
4023	gi|1002242489|ref|XP_015625465.1|	0.032|0.017|0.001
4048	gi|1002251303|ref|XP_015629875.1|	0.012|0.119|0.002
4053	gi|1002300599|ref|XP_015613725.1|	0.001|0.001|0.001
4057	gi|1002264247|ref|XP_015636456.1|	0.001|0.001|0.001
4060	gi|1002302932|ref|XP_015614849.1|	0.001|0.001|0.001
4062	gi|1002304319|ref|XP_015615521.1|	0.012|0.648|0.035
4109	gi|1002308476|ref|XP_015617629.1|	0.001|0.107|0.001
4126	gi|1002306930|ref|XP_015616854.1|	0.001|0.001|0.001
4134	gi|1002285825|ref|XP_015647215.1|	0.001|0.001|0.001
4139	gi|1002225021|ref|XP_015613091.1|	0.001|0.001|0.001
4140	gi|1002235607|ref|XP_015622001.1|	0.150|0.001|0.001
4191	gi|1002227309|ref|XP_015631318.1|	0.001|0.007|0.001
4209	gi|1002271838|ref|XP_015640237.1|	0.001|0.001|0.001
4216	gi|1002262589|ref|XP_015635641.1|	0.001|0.001|0.001
4238	gi|1002266428|ref|XP_015637544.1|	0.001|0.001|0.001
4250	gi|1002249176|ref|XP_015628763.1|	0.001|0.001|0.001
4278	gnl|GNOMON|2901474068.p	0.044|0.982|0.032
4282	gi|1002300084|ref|XP_015613440.1|	0.001|0.001|0.001
4289	gi|1002304731|ref|XP_015615706.1|	0.001|0.100|0.001
4293	gi|1002291818|ref|XP_015650255.1|	0.001|0.001|0.001
4303	gi|1002283043|ref|XP_015645813.1|	0.002|0.007|0.001
4315	gi|1002229020|ref|XP_015641450.1|	0.001|0.001|0.001
4317	gi|1002230303|ref|XP_015648322.1|	0.017|0.056|0.003
4319	gi|1002303293|ref|XP_015615023.1|	0.001|0.020|0.004
4384	gi|1002274767|ref|XP_015641696.1|	0.001|0.001|0.001
4396	gi|1002249494|ref|XP_015628931.1|	0.001|0.001|0.001
4455	gi|1002237502|ref|XP_015622959.1|	0.001|0.069|0.001
4486	gi|1002239820|ref|XP_015624153.1|	0.002|0.006|0.001
4489	gi|1002302904|ref|XP_015614835.1|	0.001|-|0.007
4498	gi|1002313180|ref|XP_015619980.1|	0.001|0.006|0.001
4540	gi|1002267726|ref|XP_015638184.1|	0.001|0.001|0.001
4552	gnl|GNOMON|10667184500.p	0.002|0.001|0.001
4558	gi|1002263714|ref|XP_015636194.1|	0.001|0.001|0.001
4573	gi|1002249844|ref|XP_015629118.1|	-|0.036|0.044
4581	gi|1002254565|ref|XP_015631546.1|	0.008|0.001|0.001
4603	gi|1002266322|ref|XP_015637491.1|	0.016|0.010|0.001
4623	gi|1002257463|ref|XP_015633053.1|	0.045|0.939|0.017
4624	gi|1002280551|ref|XP_015644578.1|	0.001|0.106|0.001
4683	gi|1002273608|ref|XP_015641118.1|	0.002|0.002|0.001
4727	gi|1002294583|ref|XP_015610723.1|	0.001|0.001|0.001
4728	gi|1002249720|ref|XP_015629052.1|	0.001|0.001|0.001
4765	gi|1002285451|ref|XP_015647019.1|	0.001|0.001|0.001
4770	gi|1002313651|ref|XP_015620196.1|	0.001|0.001|0.001
4788	gi|1002314754|ref|XP_015620747.1|	0.012|0.015|0.005
4793	gi|1002263378|ref|XP_015636037.1|	0.007|0.014|0.019
4810	gi|1002304220|ref|XP_015615476.1|	0.002|0.001|0.001
4812	gi|1002278658|ref|XP_015643649.1|	0.006|0.001|0.001
4813	gi|1002236914|ref|XP_015622652.1|	0.001|0.003|0.001
4851	gi|1002255853|ref|XP_015632208.1|	0.001|0.001|0.001
4866	gi|1002282152|ref|XP_015645372.1|	0.001|0.001|0.001
4867	gnl|GNOMON|2236191906.p	0.002|-|0.031
4872	gi|1002301597|ref|XP_015614191.1|	0.010|0.073|0.033
4891	gi|1002260462|ref|XP_015634557.1|	0.016|0.008|0.001
4897	gi|1002286671|ref|XP_015647631.1|	0.012|0.035|-
4902	gi|1002274122|ref|XP_015641380.1|	0.052|0.001|0.001
4913	gi|1002232861|ref|XP_015618768.1|	0.001|0.001|0.001
4959	gi|1002225328|ref|XP_015621598.1|	0.001|0.001|0.001
4984	gi|1002264435|ref|XP_015636555.1|	0.001|0.001|0.001
4997	gi|1002298113|ref|XP_015612475.1|	0.052|0.026|0.039
4999	gi|1002227409|ref|XP_015631839.1|	0.001|0.286|0.005
5014	gi|1002258571|ref|XP_015633622.1|	0.001|0.001|0.001
5015	gnl|GNOMON|8678042884.p	0.002|0.189|0.008
5023	gi|1002259608|ref|XP_015634128.1|	0.001|0.001|0.001
5025	gi|1002255753|ref|XP_015632155.1|	0.328|0.040|0.016
5032	gi|1002293261|ref|XP_015650966.1|	0.001|0.001|0.001
5040	gi|1002301312|ref|XP_015614076.1|	0.006|0.001|0.002
5089	gi|1002236908|ref|XP_015622650.1|	0.002|0.169|0.005
5098	gi|1002230898|ref|XP_015651097.1|	0.002|0.002|0.033
5099	gi|1002266649|ref|XP_015637654.1|	0.001|0.574|0.017
5101	gi|1002308584|ref|XP_015617680.1|	0.001|0.001|0.001
5117	gi|1002231611|ref|XP_015613397.1|	0.002|0.310|0.001
5129	gi|1002228029|ref|XP_015635024.1|	0.322|0.016|0.033
5131	gi|1002224554|ref|XP_015632670.1|	0.001|0.001|0.001
5134	gi|1002263144|ref|XP_015635920.1|	0.011|0.002|0.001
5148	gi|1002284796|ref|XP_015646697.1|	0.003|0.012|0.003
5155	gi|1002291704|ref|XP_015650195.1|	0.001|0.001|0.001
5178	gi|1002302926|ref|XP_015614846.1|	0.001|0.001|0.005
5213	gi|1002300595|ref|XP_015613723.1|	0.001|0.001|0.001
5220	gi|1002307910|ref|XP_015617342.1|	0.001|0.001|0.001
5223	gi|1002312125|ref|XP_015619451.1|	0.012|0.027|0.002
5246	gi|1002267314|ref|XP_015637978.1|	0.001|0.001|0.054
5254	gi|1002309381|ref|XP_015618061.1|	0.001|0.001|0.477
5265	gi|1002313844|ref|XP_015620296.1|	0.001|0.355|0.003
5368	gi|1002242075|ref|XP_015625273.1|	0.001|0.001|0.001
5430	gi|1002249396|ref|XP_015628879.1|	0.005|0.014|0.006
5467	gi|1002308569|ref|XP_015617674.1|	0.002|-|0.006
5507	gi|1002266178|ref|XP_015637419.1|	0.001|0.001|0.001
5510	gi|1002254297|ref|XP_015631405.1|	0.007|0.056|0.002
5517	gi|1002280800|ref|XP_015644698.1|	-|0.031|0.022
5534	gi|1002260214|ref|XP_015634435.1|	0.001|0.001|0.001
5541	gi|1002297436|ref|XP_015612145.1|	0.001|0.001|0.001
5548	gi|1002278129|ref|XP_015643389.1|	-|0.025|0.012
5555	gi|1002284948|ref|XP_015646774.1|	0.001|0.001|0.001
5577	gi|1002248505|ref|XP_015628438.1|	0.418|0.005|0.001
5600	gi|1002251112|ref|XP_015629786.1|	0.017|0.040|0.286
5611	gi|1002270835|ref|XP_015639739.1|	0.001|0.005|0.100
5624	gi|1002272217|ref|XP_015640411.1|	0.001|0.001|0.001
5633	gi|1002306376|ref|XP_015616574.1|	0.002|0.210|0.012
5638	gi|1002275030|ref|XP_015641828.1|	0.047|-|0.005
5640	gi|1002279424|ref|XP_015644029.1|	0.001|0.001|0.001
5679	gi|1002304691|ref|XP_015615686.1|	0.001|0.002|0.001
5720	gi|1002237236|ref|XP_015622826.1|	0.004|0.036|0.002
5737	gi|1002301190|ref|XP_015614027.1|	0.001|0.001|0.001
5740	gi|1002241081|ref|XP_015624834.1|	0.001|0.001|0.014
5742	gi|1002276855|ref|XP_015642768.1|	0.001|0.001|0.002
5756	gi|1002250797|ref|XP_015629631.1|	0.020|0.303|0.016
5783	gi|1002286982|ref|XP_015647797.1|	0.014|0.001|0.031
5786	gi|1002259673|ref|XP_015634160.1|	0.001|0.001|0.001
5801	gi|1002243907|ref|XP_015626189.1|	0.001|0.001|0.008
5805	gi|1002301078|ref|XP_015613974.1|	0.995|0.001|0.001
5814	gi|1002260324|ref|XP_015634484.1|	0.001|0.001|0.001
5819	gi|1002262309|ref|XP_015635503.1|	0.001|0.001|0.093
5820	gi|1002242995|ref|XP_015625724.1|	0.001|0.001|0.001
5837	gi|1002291583|ref|XP_015650130.1|	0.001|0.001|0.001
5857	gi|1002301854|ref|XP_015614311.1|	0.001|0.003|0.003
5871	gi|1002285740|ref|XP_015647174.1|	0.001|0.001|0.022
5885	gi|1002279323|ref|XP_015643974.1|	0.003|0.019|0.018
5917	gnl|GNOMON|2148539877.p	0.001|0.001|-
5955	gi|1002294109|ref|XP_015651383.1|	0.001|0.004|0.002
5956	gi|1002294101|ref|XP_015651379.1|	0.014|0.001|0.001
5998	gi|1002292185|ref|XP_015650433.1|	0.014|0.001|0.019
6041	gi|1002296896|ref|XP_015611897.1|	0.020|0.248|0.009
6042	gi|1002272728|ref|XP_015640671.1|	0.001|0.001|0.444
6044	gi|1002303543|ref|XP_015615153.1|	0.001|0.009|0.001
6068	gi|1002300702|ref|XP_015613779.1|	0.001|0.015|-
6082	gi|1002302881|ref|XP_015614824.1|	0.001|0.001|0.001
6086	gi|1002227993|ref|XP_015634856.1|	0.027|0.001|0.001
6120	gi|1002259834|ref|XP_015634243.1|	0.001|0.007|0.001
6125	gi|1002227066|ref|XP_015630013.1|	0.002|0.001|0.001
6142	gi|1002224254|ref|XP_015632387.1|	0.001|0.001|0.001
6147	gi|1002262566|ref|XP_015635632.1|	0.005|0.026|-
6184	gi|1002307174|ref|XP_015616976.1|	0.637|0.037|0.001
6234	gi|1002234912|ref|XP_015621665.1|	0.001|0.001|0.001
6258	gi|1002265365|ref|XP_015637016.1|	0.001|0.001|0.001
6272	gi|1002272555|ref|XP_015640579.1|	0.002|0.005|0.001
6274	gi|1002262997|ref|XP_015635847.1|	0.013|0.197|0.001
6275	gi|1002225559|ref|XP_015622676.1|	0.001|0.329|0.019
6288	gi|1002274894|ref|XP_015641756.1|	0.001|0.001|0.001
6313	gi|1002298010|ref|XP_015612425.1|	0.001|0.092|0.001
6370	gi|1002274496|ref|XP_015641568.1|	-|0.029|0.031
6391	gi|1002256963|ref|XP_015632791.1|	0.001|0.001|0.040
6404	gi|1002265277|ref|XP_015636970.1|	0.002|0.010|-
6429	gi|1002291624|ref|XP_015650151.1|	0.001|0.004|0.001
6431	gi|1002232879|ref|XP_015618858.1|	0.001|0.001|0.001
6432	gi|1002224352|ref|XP_015622834.1|	0.001|0.001|0.001
6439	gnl|GNOMON|3742404692.p	0.001|0.001|0.001
6462	gi|1002292680|ref|XP_015650690.1|	0.595|0.001|0.002
6463	gi|1002308318|ref|XP_015617544.1|	0.002|0.957|0.005
6474	gnl|GNOMON|2155877301.p	0.005|-|0.002
6507	gnl|GNOMON|2156930341.p	0.642|0.007|0.010
6508	gi|1002297876|ref|XP_015612357.1|	0.039|0.037|0.427
6523	gi|1002228813|ref|XP_015640321.1|	0.001|0.001|0.001
6528	gi|1002299744|ref|XP_015613267.1|	0.001|0.001|0.001
6533	gi|1002291709|ref|XP_015650197.1|	-|0.018|0.020
6535	gi|1002260505|ref|XP_015634583.1|	0.001|0.001|0.001
6537	gi|1002307236|ref|XP_015617007.1|	0.001|0.001|0.001
6553	gi|1002296282|ref|XP_015611602.1|	0.002|0.001|0.001
6563	gi|1002281206|ref|XP_015644899.1|	0.001|0.001|0.001
6621	gi|1002232652|ref|XP_015617826.1|	-|0.001|0.001
6638	gi|1002285226|ref|XP_015646910.1|	0.024|-|0.021
6677	gi|1002314020|ref|XP_015620386.1|	0.001|0.001|0.001
6686	gi|1002293459|ref|XP_015651072.1|	0.006|0.096|0.024
6713	gi|1002284509|ref|XP_015646556.1|	0.001|0.001|0.001
6723	gi|1002239516|ref|XP_015623992.1|	0.022|0.001|0.002
6775	gi|1002227855|ref|XP_015634240.1|	0.001|0.001|0.001
6804	gi|1002307011|ref|XP_015616895.1|	0.001|0.504|0.002
6808	gi|11466784|ref|NP_039380.1|	0.001|0.018|0.002
6819	gi|1002228421|ref|XP_015637522.1|	0.007|0.002|0.003
6833	gi|1002293774|ref|XP_015651215.1|	0.012|0.004|0.006
6850	gi|1002299157|ref|XP_015612983.1|	0.001|0.001|0.001
6857	gi|1002306238|ref|XP_015616505.1|	0.025|0.651|0.029
6871	gi|1002294249|ref|XP_015651453.1|	0.017|0.201|0.003
6874	gi|1002282388|ref|XP_015645485.1|	0.001|0.001|0.049
6877	gi|1002235707|ref|XP_015622052.1|	0.001|0.013|0.040
6902	gi|1002241112|ref|XP_015624850.1|	0.001|0.001|0.001
6937	gi|1002293075|ref|XP_015650881.1|	0.001|0.001|0.001
6940	gi|1002228342|ref|XP_015636889.1|	0.230|0.048|0.005
6951	gi|1002266209|ref|XP_015637433.1|	0.001|0.001|0.001
6986	gi|1002310775|ref|XP_015618746.1|	0.001|0.001|0.001
7017	gi|1002267444|ref|XP_015638042.1|	0.001|0.004|0.001
7021	gi|1002284066|ref|XP_015646357.1|	0.003|0.001|0.001
7025	gi|1002311926|ref|XP_015619349.1|	0.021|0.001|0.002
7034	gi|1002257602|ref|XP_015633126.1|	0.001|0.890|0.043
7090	gi|1002284546|ref|XP_015646575.1|	0.002|0.040|0.001
7091	gi|1002235868|ref|XP_015622133.1|	0.324|0.003|0.001
7095	gi|1002234605|ref|XP_015621508.1|	0.001|0.001|0.001
7102	gi|1002282558|ref|XP_015645569.1|	0.001|0.008|0.001
7111	gi|1002226489|ref|XP_015627158.1|	0.001|0.001|0.001
7130	gi|1002265646|ref|XP_015637157.1|	0.018|0.135|0.013
7134	gi|1002299542|ref|XP_015613173.1|	0.001|0.001|0.001
7136	gi|1002268202|ref|XP_015638416.1|	0.001|0.001|0.001
7141	gi|1002306827|ref|XP_015616800.1|	0.001|0.001|0.001
7208	gi|1002299213|ref|XP_015613013.1|	0.001|0.001|0.001
7230	gi|1002253137|ref|XP_015630808.1|	0.002|-|0.001
7232	gi|1002299771|ref|XP_015613282.1|	0.001|0.001|0.001
7236	gi|1002228192|ref|XP_015635851.1|	0.025|0.001|0.001
7241	gi|1002228445|ref|XP_015637734.1|	0.359|0.017|0.018
7245	gi|1002286873|ref|XP_015647742.1|	0.001|0.001|0.001
7272	gi|1002277682|ref|XP_015643183.1|	0.002|0.933|0.001
7281	gi|1002291101|ref|XP_015649892.1|	0.001|0.829|0.047

## Sheet: D15SJ-VS-CKSJ_Up
No.	Protein_ID	Qvalue_D15SJ_121/CKSJ_118
5	gi|1002265313|ref|XP_015636988.1|	0.025|0.002|0.029
42	gi|1002278000|ref|XP_015643329.1|	0.001|0.001|0.001
44	gi|1002251173|ref|XP_015629811.1|	0.001|0.001|0.001
65	gi|1002272150|ref|XP_015640375.1|	0.001|0.001|0.109
90	gi|1002246606|ref|XP_015627488.1|	0.002|0.001|0.010
93	gi|1002245061|ref|XP_015626713.1|	0.120|0.001|0.001
102	gi|1002264147|ref|XP_015636414.1|	0.001|0.001|0.001
118	gi|1002252659|ref|XP_015630560.1|	0.001|0.001|0.006
120	gi|1002313737|ref|XP_015620238.1|	0.643|0.002|0.002
144	gi|1002270254|ref|XP_015639453.1|	0.001|0.001|0.001
145	gi|1002257480|ref|XP_015633062.1|	0.029|0.501|0.005
168	gi|1002232805|ref|XP_015618511.1|	0.008|0.867|0.001
177	gi|1002236323|ref|XP_015622358.1|	0.001|0.001|0.001
188	gi|1002241323|ref|XP_015624958.1|	0.042|0.512|0.018
198	gi|1002252288|ref|XP_015630375.1|	0.017|0.001|0.001
228	gi|1002253698|ref|XP_015631095.1|	0.001|0.001|0.370
269	gi|1002307856|ref|XP_015617314.1|	0.001|0.001|0.001
282	gi|1002257187|ref|XP_015632911.1|	0.001|0.001|0.001
293	gi|1002314816|ref|XP_015620778.1|	0.069|0.020|0.024
330	gi|1002244119|ref|XP_015626272.1|	0.020|0.001|0.007
352	gi|1002254361|ref|XP_015631440.1|	0.001|0.001|0.001
370	gi|1002241741|ref|XP_015625133.1|	0.001|0.001|0.001
372	gi|1002229238|ref|XP_015642585.1|	0.002|0.004|0.001
402	gi|1002271241|ref|XP_015639951.1|	0.001|0.001|0.005
480	gi|1002229374|ref|XP_015643260.1|	0.001|0.001|0.001
515	gi|1002284940|ref|XP_015646769.1|	0.014|0.001|0.001
521	gi|1002256809|ref|XP_015632715.1|	0.001|0.064|0.001
541	gi|1002303233|ref|XP_015614992.1|	0.013|0.006|0.002
599	gi|1002285565|ref|XP_015647079.1|	0.090|0.001|0.015
644	gi|1002233916|ref|XP_015621160.1|	0.001|0.001|0.001
663	gi|1002292930|ref|XP_015650811.1|	0.001|0.001|0.001
691	gi|1002258631|ref|XP_015633654.1|	0.013|0.001|0.011
746	gi|1002270850|ref|XP_015639746.1|	0.732|0.001|0.043
752	gi|1002232779|ref|XP_015618385.1|	0.001|0.001|0.001
770	gi|1002243763|ref|XP_015626111.1|	0.001|0.001|0.001
780	gi|1002307332|ref|XP_015617060.1|	0.001|0.001|0.001
786	gi|1002265028|ref|XP_015636843.1|	0.004|0.014|0.051
822	gi|1002253422|ref|XP_015630948.1|	0.001|0.003|0.041
845	gi|1002255932|ref|XP_015632250.1|	0.029|0.040|0.019
922	gi|1002302508|ref|XP_015614634.1|	0.001|0.001|0.001
973	gi|1002269731|ref|XP_015639209.1|	0.013|0.028|0.467
1001	gi|1002254325|ref|XP_015631420.1|	0.001|0.001|0.003
1035	gi|1002273105|ref|XP_015640864.1|	0.584|0.005|0.001
1040	gi|1002287718|ref|XP_015648168.1|	0.003|0.005|0.023
1058	gi|1002235709|ref|XP_015622053.1|	0.001|0.001|0.001
1064	gi|1002309641|ref|XP_015618186.1|	0.008|0.001|0.007
1067	gi|1002281302|ref|XP_015644950.1|	0.001|0.002|0.001
1078	gi|1002249997|ref|XP_015629191.1|	0.002|0.056|0.049
1081	gi|1002300136|ref|XP_015613464.1|	0.001|0.113|0.001
1092	gi|1002256051|ref|XP_015632315.1|	0.021|0.001|0.001
1097	gi|1002278842|ref|XP_015643737.1|	0.089|0.021|0.027
1123	gi|1002300318|ref|XP_015613565.1|	0.004|0.001|0.001
1126	gi|1002277940|ref|XP_015643306.1|	0.486|0.002|0.001
1146	gi|1002303952|ref|XP_015615356.1|	0.014|0.001|0.001
1163	gi|1002290854|ref|XP_015649764.1|	0.001|0.001|0.001
1176	gi|1002280716|ref|XP_015644654.1|	0.001|0.004|0.420
1185	gi|1002273236|ref|XP_015640929.1|	0.004|0.001|0.005
1213	gi|1002269599|ref|XP_015639141.1|	0.005|0.001|0.470
1262	gi|1002307966|ref|XP_015617372.1|	0.001|0.047|0.046
1267	gi|1002231875|ref|XP_015614423.1|	0.001|0.001|0.001
1309	gi|1002255215|ref|XP_015631880.1|	0.001|0.001|0.001
1310	gi|1002234876|ref|XP_015621646.1|	0.001|0.001|0.001
1325	gi|1002292286|ref|XP_015650487.1|	0.001|0.001|0.005
1347	gi|1002254850|ref|XP_015631695.1|	0.146|0.001|0.002
1352	gi|1002285946|ref|XP_015647270.1|	0.001|0.001|0.001
1356	gi|1002237668|ref|XP_015623047.1|	0.001|0.113|0.002
1385	gi|1002242843|ref|XP_015625645.1|	0.001|0.001|0.001
1395	gi|1002233896|ref|XP_015621149.1|	0.022|-|0.017
1440	gi|1002254681|ref|XP_015631607.1|	0.001|0.001|0.001
1444	gi|1002268875|ref|XP_015638780.1|	0.001|0.001|0.001
1503	gi|1002272861|ref|XP_015640738.1|	0.060|0.022|0.043
1513	gi|1002306993|ref|XP_015616885.1|	0.045|0.002|0.056
1556	gi|1002247238|ref|XP_015627795.1|	0.009|0.023|0.013
1586	gi|1002244013|ref|XP_015626217.1|	0.001|0.099|0.009
1614	gi|1002252807|ref|XP_015630630.1|	0.010|0.017|0.639
1631	gi|1002253331|ref|XP_015630902.1|	0.002|0.003|0.001
1702	gi|1002264486|ref|XP_015636580.1|	0.015|0.035|0.034
1706	gi|1002270663|ref|XP_015639656.1|	0.001|0.001|0.001
1836	gi|1002280594|ref|XP_015644599.1|	0.010|0.001|0.029
1842	gi|1002313235|ref|XP_015620006.1|	0.008|0.001|0.319
1844	gi|1002301445|ref|XP_015614147.1|	0.002|0.827|0.002
1848	gi|1002293005|ref|XP_015650850.1|	0.039|0.373|0.009
1861	gi|1002277766|ref|XP_015643225.1|	0.003|0.001|0.021
1863	gi|1002285551|ref|XP_015647072.1|	0.024|0.002|0.043
1891	gnl|GNOMON|5278565492.p	0.897|0.003|0.022
1893	gi|1002242981|ref|XP_015625716.1|	0.001|0.001|0.001
2009	gi|1002303654|ref|XP_015615203.1|	0.002|0.001|0.016
2023	gi|1002236262|ref|XP_015622327.1|	0.032|0.046|0.129
2040	gi|1002285059|ref|XP_015646828.1|	0.001|0.001|0.009
2042	gi|1002246634|ref|XP_015627503.1|	0.191|0.010|0.001
2049	gi|1002307895|ref|XP_015617334.1|	0.009|0.012|0.348
2089	gi|1002280450|ref|XP_015644532.1|	0.001|0.018|0.007
2090	gi|1002254055|ref|XP_015631279.1|	0.411|0.001|0.045
2095	gi|1002292678|ref|XP_015650689.1|	0.003|0.001|0.006
2106	gi|1002236984|ref|XP_015622692.1|	0.001|0.124|0.024
2115	gi|1002271738|ref|XP_015640192.1|	0.015|0.001|0.001
2122	gi|1002258256|ref|XP_015633457.1|	0.004|0.003|0.172
2125	gi|1002231643|ref|XP_015613529.1|	0.001|0.001|0.001
2137	gi|1002284826|ref|XP_015646711.1|	0.001|0.001|0.001
2177	gi|1002250086|ref|XP_015629238.1|	0.003|0.002|0.003
2200	gi|1002313115|ref|XP_015619944.1|	0.009|0.016|0.063
2207	gi|1002273650|ref|XP_015641140.1|	0.006|0.001|0.001
2239	gi|1002262399|ref|XP_015635545.1|	0.001|0.001|0.002
2241	gi|1002262317|ref|XP_015635507.1|	0.001|0.001|0.001
2250	gi|1002279485|ref|XP_015644062.1|	0.001|0.001|0.001
2311	gi|1002231326|ref|XP_015612100.1|	0.001|0.001|0.001
2439	gi|1002269739|ref|XP_015639213.1|	0.001|0.001|0.001
2456	gi|1002237554|ref|XP_015622986.1|	0.011|0.004|0.005
2485	gi|1002252760|ref|XP_015630606.1|	0.016|0.001|0.144
2502	gi|1002312971|ref|XP_015619866.1|	0.025|0.229|0.003
2525	gi|1002287099|ref|XP_015647859.1|	0.001|0.001|0.001
2562	gi|1002288429|ref|XP_015648512.1|	0.012|0.001|0.007
2568	gi|1002252827|ref|XP_015630642.1|	0.002|0.001|0.001
2611	gi|1002258369|ref|XP_015633518.1|	0.040|0.001|0.149
2632	gi|1002246314|ref|XP_015627328.1|	0.200|0.016|0.003
2645	gi|1002245724|ref|XP_015627045.1|	0.001|0.001|0.001
2669	gi|1002271017|ref|XP_015639831.1|	0.001|0.001|0.001
2689	gi|1002235441|ref|XP_015621917.1|	-|0.011|0.023
2708	gi|1002291982|ref|XP_015650334.1|	0.001|0.002|0.001
2713	gi|1002265516|ref|XP_015637090.1|	0.026|0.043|0.001
2786	gi|1002252852|ref|XP_015630656.1|	0.001|0.001|0.005
2820	gi|1002304585|ref|XP_015615639.1|	0.001|0.018|0.001
2828	gi|1002279837|ref|XP_015644238.1|	0.030|0.010|0.042
2892	gi|1002301170|ref|XP_015614019.1|	0.002|0.011|0.015
2899	gi|1002247952|ref|XP_015628149.1|	0.016|0.036|0.002
2931	gi|1002277409|ref|XP_015643046.1|	0.001|0.001|0.001
2945	gi|1002233457|ref|XP_015620923.1|	0.002|0.026|0.482
2991	gi|1002290680|ref|XP_015649678.1|	0.001|0.002|0.012
3027	gi|1002240695|ref|XP_015624643.1|	0.002|0.025|0.715
3037	gi|1002246574|ref|XP_015627469.1|	0.001|0.002|0.476
3057	gi|1002265379|ref|XP_015637023.1|	0.032|0.001|0.005
3060	gi|1002301720|ref|XP_015614255.1|	0.016|0.001|0.005
3091	gi|1002301959|ref|XP_015614359.1|	0.008|0.001|0.002
3113	gi|1002232383|ref|XP_015616548.1|	0.001|0.001|0.001
3175	gi|1002255654|ref|XP_015632111.1|	0.001|0.001|0.001
3218	gi|1002298973|ref|XP_015612895.1|	0.012|0.001|0.180
3245	gi|1002253323|ref|XP_015630897.1|	0.004|0.001|0.078
3251	gi|1002258447|ref|XP_015633560.1|	0.004|0.005|0.003
3281	gi|1002244553|ref|XP_015626471.1|	0.001|0.001|0.002
3297	gi|1002243909|ref|XP_015626190.1|	0.784|0.018|0.003
3319	gi|1002247315|ref|XP_015627830.1|	0.010|0.014|0.952
3349	gi|1002248078|ref|XP_015628213.1|	0.008|0.001|0.001
3356	gi|1002291419|ref|XP_015650053.1|	0.001|0.001|0.001
3360	gi|1002243565|ref|XP_015626009.1|	0.006|0.001|0.007
3364	gi|1002241936|ref|XP_015625200.1|	0.008|0.033|0.050
3386	gi|1002242276|ref|XP_015625368.1|	0.011|0.001|0.001
3387	gi|1002231787|ref|XP_015614053.1|	0.417|0.001|0.008
3432	gi|1002301953|ref|XP_015614355.1|	0.017|0.997|0.001
3464	gi|1002252332|ref|XP_015630398.1|	0.001|0.005|0.003
3466	gi|1002240543|ref|XP_015624560.1|	0.001|0.001|0.001
3475	gi|1002283529|ref|XP_015646086.1|	0.001|0.001|0.001
3478	gi|1002226578|ref|XP_015627617.1|	0.025|0.046|0.002
3493	gi|1002307278|ref|XP_015617029.1|	0.038|0.025|0.001
3509	gi|1002277958|ref|XP_015643315.1|	0.002|0.001|0.075
3516	gi|1002243796|ref|XP_015626129.1|	0.001|0.001|0.001
3534	gi|1002265854|ref|XP_015637255.1|	0.001|0.031|0.008
3565	gi|1002232841|ref|XP_015618679.1|	0.002|-|0.001
3577	gi|1002269723|ref|XP_015639205.1|	0.007|0.003|0.678
3584	gi|1002295683|ref|XP_015611300.1|	0.004|0.001|0.197
3585	gi|1002309621|ref|XP_015618175.1|	0.045|0.001|0.002
3589	gi|1002284321|ref|XP_015646480.1|	0.009|0.001|0.001
3591	gi|1002254228|ref|XP_015631367.1|	0.019|0.004|0.018
3615	gi|1002302121|ref|XP_015614442.1|	0.001|0.001|0.001
3617	gi|1002239132|ref|XP_015623799.1|	0.147|0.003|0.002
3652	gi|1002298200|ref|XP_015612522.1|	0.001|0.001|0.001
3653	gi|1002313146|ref|XP_015619961.1|	0.001|0.001|0.001
3676	gi|1002251169|ref|XP_015629809.1|	0.012|0.004|0.001
3697	gi|1002277474|ref|XP_015643077.1|	0.001|0.001|0.002
3698	gi|1002266596|ref|XP_015637627.1|	0.532|0.028|0.024
3719	gi|1002231120|ref|XP_015611178.1|	0.001|0.001|0.098
3732	gi|1002293148|ref|XP_015650912.1|	0.001|0.010|0.013
3744	gi|1002255928|ref|XP_015632248.1|	0.001|0.001|0.001
3755	gi|1002261119|ref|XP_015634922.1|	0.002|0.001|0.018
3757	gi|1002297084|ref|XP_015611974.1|	0.170|0.005|0.002
3762	gi|1002228891|ref|XP_015640800.1|	0.023|0.029|0.001
3788	gi|1002312864|ref|XP_015619819.1|	0.001|0.001|0.001
3799	gi|1002281115|ref|XP_015644853.1|	0.001|0.001|0.005
3845	gi|1002243823|ref|XP_015626142.1|	0.001|0.001|0.107
3864	gi|1002292577|ref|XP_015650644.1|	0.033|0.005|0.250
3872	gi|1002297797|ref|XP_015612322.1|	0.012|0.001|0.001
3876	gi|1002232717|ref|XP_015618086.1|	0.019|0.014|0.135
3882	gi|1002252916|ref|XP_015630690.1|	0.025|0.006|0.009
3884	gi|1002245776|ref|XP_015627074.1|	0.001|0.001|0.001
3942	gi|1002287505|ref|XP_015648059.1|	0.001|0.005|0.001
3946	gi|1002252314|ref|XP_015630389.1|	0.001|0.001|0.002
3975	gi|1002277085|ref|XP_015642876.1|	0.001|0.007|0.046
3992	gi|1002273129|ref|XP_015640876.1|	0.001|0.001|0.001
4045	gi|1002246295|ref|XP_015627319.1|	0.001|0.001|0.001
4063	gi|1002237588|ref|XP_015623005.1|	0.009|0.001|0.009
4116	gi|1002301416|ref|XP_015614131.1|	0.001|0.001|0.219
4164	gi|1002292653|ref|XP_015650677.1|	0.001|0.509|0.001
4218	gi|1002230849|ref|XP_015650849.1|	0.010|0.029|0.484
4232	gi|1002279097|ref|XP_015643865.1|	0.001|0.001|0.001
4243	gi|1002250928|ref|XP_015629699.1|	0.001|0.001|0.001
4245	gi|1002265251|ref|XP_015636955.1|	0.030|0.025|0.084
4260	gi|1002313563|ref|XP_015620155.1|	0.006|0.001|0.059
4302	gi|1002265934|ref|XP_015637294.1|	0.001|0.001|0.007
4309	gi|1002296675|ref|XP_015611783.1|	0.001|0.001|0.102
4340	gi|1002228997|ref|XP_015641332.1|	0.001|0.001|0.001
4387	gi|1002307462|ref|XP_015617125.1|	0.001|0.001|0.001
4400	gi|1002237541|ref|XP_015622980.1|	0.449|0.035|0.041
4492	gi|1002234087|ref|XP_015621250.1|	0.136|0.037|0.027
4505	gi|1002272878|ref|XP_015640746.1|	0.002|0.001|0.001
4517	gi|1002244824|ref|XP_015626601.1|	0.035|0.001|0.005
4527	gi|1002232576|ref|XP_015617463.1|	0.001|0.001|0.001
4529	gi|1002277762|ref|XP_015643224.1|	0.080|0.008|0.027
4537	gi|1002272296|ref|XP_015640451.1|	0.021|0.001|0.108
4548	gi|1002251246|ref|XP_015629851.1|	0.246|0.015|0.043
4567	gi|1002239888|ref|XP_015624188.1|	0.001|0.248|0.040
4606	gi|1002291702|ref|XP_015650194.1|	0.043|0.001|0.001
4614	gi|1002312925|ref|XP_015619851.1|	0.001|0.001|0.001
4651	gi|1002232896|ref|XP_015618943.1|	0.001|0.735|0.001
4660	gi|1002256744|ref|XP_015632680.1|	0.001|0.001|0.028
4690	gi|1002277407|ref|XP_015643045.1|	0.016|0.001|0.003
4704	gi|1002244221|ref|XP_015626328.1|	0.001|0.001|0.001
4732	gi|1002241232|ref|XP_015624910.1|	0.907|0.005|0.043
4742	gi|1002246200|ref|XP_015627272.1|	0.001|0.001|0.001
4769	gi|1002291026|ref|XP_015649851.1|	0.001|0.001|0.001
4831	gi|1002279215|ref|XP_015643925.1|	0.001|0.001|0.009
4836	gi|1002289423|ref|XP_015649017.1|	0.022|0.005|0.001
4838	gi|1002287343|ref|XP_015647980.1|	0.001|0.001|0.001
4842	gi|1002244946|ref|XP_015626661.1|	0.005|0.001|0.068
4898	gi|1002235937|ref|XP_015622168.1|	0.189|0.025|0.020
4915	gi|1002281792|ref|XP_015645187.1|	0.001|0.001|0.001
4918	gi|1002269952|ref|XP_015639320.1|	0.001|0.001|0.010
4923	gi|1002262390|ref|XP_015635541.1|	0.001|0.001|0.001
5019	gi|1002310891|ref|XP_015618809.1|	0.001|0.002|0.001
5027	gi|1002266200|ref|XP_015637430.1|	0.001|0.001|0.001
5041	gi|1002253858|ref|XP_015631174.1|	0.001|0.001|0.001
5061	gi|1002272655|ref|XP_015640631.1|	0.007|0.001|0.001
5064	gi|1002273824|ref|XP_015641230.1|	0.001|0.001|0.001
5102	gi|1002242533|ref|XP_015625490.1|	0.001|0.001|0.001
5114	gi|1002299015|ref|XP_015612911.1|	0.067|0.003|0.012
5116	gi|1002224413|ref|XP_015625718.1|	0.001|0.001|0.001
5138	gi|1002269888|ref|XP_015639286.1|	0.001|0.001|0.001
5152	gi|1002240707|ref|XP_015624648.1|	0.001|0.001|0.001
5153	gnl|GNOMON|3856708644.p	0.156|0.006|0.001
5188	gi|1002280555|ref|XP_015644580.1|	0.002|0.078|0.005
5196	gi|1002307023|ref|XP_015616900.1|	0.001|0.001|0.001
5219	gi|1002302584|ref|XP_015614669.1|	0.001|0.001|0.001
5276	gi|1002231156|ref|XP_015611327.1|	0.001|0.019|0.836
5278	gi|1002254151|ref|XP_015631326.1|	0.001|0.001|0.001
5328	gi|1002244147|ref|XP_015626287.1|	0.011|0.043|0.250
5376	gi|1002244326|ref|XP_015626381.1|	0.001|0.001|0.001
5378	gi|1002225755|ref|XP_015623648.1|	0.528|0.001|0.043
5386	gi|1002314307|ref|XP_015620529.1|	0.001|0.002|0.003
5412	gi|1002307792|ref|XP_015617282.1|	0.231|0.018|0.012
5449	gi|1002242329|ref|XP_015625395.1|	0.001|0.001|0.001
5452	gi|1002281661|ref|XP_015645120.1|	0.001|0.005|0.002
5453	gi|1002241725|ref|XP_015625125.1|	0.019|0.001|0.012
5497	gi|1002252653|ref|XP_015630556.1|	0.001|0.001|0.001
5536	gi|1002243493|ref|XP_015625977.1|	0.001|0.001|0.398
5554	gi|1002252152|ref|XP_015630316.1|	0.001|0.001|0.001
5588	gi|1002271912|ref|XP_015640272.1|	0.088|0.003|0.007
5590	gi|1002233105|ref|XP_015619741.1|	0.570|0.004|0.022
5596	gi|1002281413|ref|XP_015645006.1|	0.003|0.001|0.001
5647	gi|1002286003|ref|XP_015647295.1|	0.001|0.001|0.495
5678	gi|1002226406|ref|XP_015626728.1|	0.039|0.001|0.305
5729	gi|1002301823|ref|XP_015614294.1|	0.001|0.001|0.001
5765	gi|1002241672|ref|XP_015625120.1|	0.001|0.001|0.001
5770	gi|1002255549|ref|XP_015632057.1|	0.006|0.001|0.007
5784	gi|1002244988|ref|XP_015626684.1|	0.001|0.001|0.001
5790	gi|1002290807|ref|XP_015649739.1|	0.001|0.001|0.001
5792	gi|1002226793|ref|XP_015628722.1|	0.006|0.001|0.003
5832	gi|1002244403|ref|XP_015626408.1|	0.001|0.001|0.001
5883	gi|1002243575|ref|XP_015626014.1|	0.001|0.001|0.001
5907	gi|1002291897|ref|XP_015650299.1|	0.001|0.001|0.447
5928	gi|1002279191|ref|XP_015643913.1|	0.001|0.001|0.005
5929	gi|1002279017|ref|XP_015643825.1|	0.001|0.001|0.001
5948	gi|1002233862|ref|XP_015621134.1|	0.004|0.001|0.251
5952	gi|1002253826|ref|XP_015631157.1|	0.001|0.001|0.005
5954	gi|1002272710|ref|XP_015640661.1|	-|0.001|0.001
5977	gi|1002270031|ref|XP_015639354.1|	0.001|0.002|0.253
5984	gi|1002306216|ref|XP_015616495.1|	0.001|0.001|0.002
6026	gi|1002274366|ref|XP_015641505.1|	0.001|0.001|0.001
6046	gi|1002282838|ref|XP_015645713.1|	0.008|0.021|0.043
6081	gi|1002310749|ref|XP_015618733.1|	0.001|0.001|0.048
6084	gi|1002264346|ref|XP_015636508.1|	0.001|0.001|0.001
6114	gi|1002243457|ref|XP_015625957.1|	0.227|0.007|0.001
6126	gi|1002248217|ref|XP_015628287.1|	0.001|0.001|0.001
6141	gi|1002270338|ref|XP_015639493.1|	0.001|0.001|0.001
6177	gi|1002262288|ref|XP_015635492.1|	0.005|0.004|0.001
6187	gi|1002261243|ref|XP_015634990.1|	0.006|0.001|0.003
6189	gi|1002302099|ref|XP_015614431.1|	0.001|0.001|0.129
6202	gi|1002270952|ref|XP_015639798.1|	0.001|0.001|0.001
6221	gi|1002253758|ref|XP_015631123.1|	0.001|0.001|0.001
6230	gi|1002273131|ref|XP_015640877.1|	0.001|0.001|0.001
6240	gi|1002254898|ref|XP_015631722.1|	0.059|0.011|0.007
6276	gi|1002291830|ref|XP_015650262.1|	0.001|0.001|0.001
6286	gi|1002262556|ref|XP_015635626.1|	0.001|0.001|0.001
6299	gi|1002248744|ref|XP_015628538.1|	0.008|0.044|0.228
6319	gi|1002244027|ref|XP_015626225.1|	0.003|0.014|0.052
6376	gi|1002230501|ref|XP_015649242.1|	0.001|0.001|0.001
6413	gi|1002297259|ref|XP_015612055.1|	0.001|0.001|0.001
6417	gi|1002312783|ref|XP_015619775.1|	0.003|0.001|0.110
6418	gi|1002265518|ref|XP_015637091.1|	0.002|0.001|0.001
6428	gi|1002303895|ref|XP_015615329.1|	0.001|0.001|0.001
6444	gi|1002285437|ref|XP_015647011.1|	0.001|0.001|0.296
6453	gi|1002235159|ref|XP_015621798.1|	0.001|0.001|0.123
6455	gi|1002231035|ref|XP_015610839.1|	0.001|0.001|0.004
6469	gi|1002224596|ref|XP_015634676.1|	0.001|0.001|0.001
6484	gi|1002235810|ref|XP_015622106.1|	0.227|0.001|0.012
6488	gi|1002279797|ref|XP_015644217.1|	0.001|0.001|0.001
6524	gi|1002246133|ref|XP_015627245.1|	0.001|0.027|0.001
6547	gi|1002244944|ref|XP_015626660.1|	0.003|0.001|0.001
6574	gi|1002234183|ref|XP_015621300.1|	0.206|0.002|0.001
6607	gi|1002292565|ref|XP_015650637.1|	0.001|0.001|0.001
6642	gi|1002252383|ref|XP_015630416.1|	0.002|0.001|0.002
6683	gi|1002257833|ref|XP_015633235.1|	0.001|0.001|0.025
6692	gi|1002258744|ref|XP_015633714.1|	0.001|0.001|0.003
6758	gi|1002255112|ref|XP_015631824.1|	0.001|0.001|0.001
6767	gi|1002251232|ref|XP_015629843.1|	0.001|0.001|0.001
6779	gi|1002301702|ref|XP_015614245.1|	0.001|0.005|0.001
6791	gi|1002251064|ref|XP_015629763.1|	0.004|0.034|0.005
6834	gi|1002252627|ref|XP_015630542.1|	0.001|0.001|0.001
6835	gi|1002312710|ref|XP_015619737.1|	0.029|0.012|0.251
6853	gi|1002313752|ref|XP_015620246.1|	0.001|0.001|0.001
6859	gi|1002272240|ref|XP_015640421.1|	0.001|0.004|0.001
6907	gi|1002246828|ref|XP_015627588.1|	0.001|0.001|0.081
6916	gi|1002225748|ref|XP_015623614.1|	0.303|0.009|0.001
6920	gi|1002273551|ref|XP_015641088.1|	0.001|0.001|0.002
6923	gi|1002292625|ref|XP_015650665.1|	0.005|0.001|0.009
6924	gi|1002287374|ref|XP_015647995.1|	0.001|0.435|0.003
6928	gi|1002307308|ref|XP_015617047.1|	0.001|0.001|0.098
6929	gi|1002302898|ref|XP_015614832.1|	0.001|0.001|0.001
6952	gi|1002304139|ref|XP_015615437.1|	0.001|0.001|0.001
6959	gi|1002242002|ref|XP_015625235.1|	0.001|0.001|0.001
6966	gi|1002257510|ref|XP_015633078.1|	0.013|0.001|0.001
6975	gi|1002284106|ref|XP_015646378.1|	0.001|0.001|0.001
7030	gi|1002277658|ref|XP_015643172.1|	0.006|0.006|0.009
7143	gi|1002279862|ref|XP_015644251.1|	0.001|0.001|0.001
7181	gi|1002281572|ref|XP_015645086.1|	0.001|0.001|0.001
7218	gi|1002287846|ref|XP_015648227.1|	0.017|0.005|0.897
7234	gi|1002241986|ref|XP_015625227.1|	0.001|0.001|0.001
7251	gi|1002259345|ref|XP_015634001.1|	0.021|0.005|0.012
7263	gi|1002242804|ref|XP_015625624.1|	0.001|0.001|0.001

## Sheet: D15SJ-VS-D15DN_Down
No.	Protein_ID	Qvalue_D15SJ_121/D15DN_119
54	gi|1002229992|ref|XP_015646622.1|	0.314|0.002|0.001
61	gi|1002267612|ref|XP_015638126.1|	0.030|0.458|0.001
72	gi|1002240703|ref|XP_015624646.1|	0.470|0.007|0.010
108	gi|1002284919|ref|XP_015646758.1|	0.001|0.001|0.005
123	gi|1002266448|ref|XP_015637554.1|	0.024|0.004|0.126
126	gi|1002286966|ref|XP_015647788.1|	0.001|0.001|0.127
195	gi|1002304576|ref|XP_015615635.1|	0.001|0.001|0.001
234	gi|1002275894|ref|XP_015642275.1|	0.001|0.001|0.001
278	gi|1002261921|ref|XP_015635325.1|	0.002|0.001|0.024
367	gi|1002306928|ref|XP_015616853.1|	0.001|0.001|0.001
372	gi|1002229238|ref|XP_015642585.1|	0.001|0.001|0.001
385	gi|1002269961|ref|XP_015639324.1|	0.001|0.001|0.001
441	gi|1002308265|ref|XP_015617516.1|	0.001|0.012|-
458	gi|1002289091|ref|XP_015648840.1|	0.001|0.001|0.001
514	gi|1002295601|ref|XP_015611257.1|	0.002|0.001|0.812
553	gi|1002257819|ref|XP_015633227.1|	0.019|0.123|0.001
597	gi|1002308679|ref|XP_015617732.1|	0.002|0.001|0.005
616	gi|1002243268|ref|XP_015625860.1|	0.001|0.001|0.001
707	gi|1002297034|ref|XP_015611953.1|	0.456|0.002|0.001
712	gi|1002234137|ref|XP_015621275.1|	0.001|0.001|0.001
747	gi|1002269814|ref|XP_015639248.1|	0.009|0.001|0.021
778	gi|1002242991|ref|XP_015625722.1|	0.001|0.008|0.002
790	gi|1002235646|ref|XP_015622019.1|	0.018|0.001|0.003
846	gi|1002252691|ref|XP_015630576.1|	0.008|0.031|0.010
852	gi|1002273238|ref|XP_015640930.1|	0.001|0.001|0.002
861	gi|1002256887|ref|XP_015632754.1|	0.001|0.001|0.789
892	gi|1002299591|ref|XP_015613193.1|	0.003|0.001|0.001
914	gi|1002257557|ref|XP_015633101.1|	0.001|0.002|0.016
955	gi|1002237786|ref|XP_015623107.1|	0.007|0.007|-
1001	gi|1002254325|ref|XP_015631420.1|	0.001|0.001|0.131
1029	gi|1002285698|ref|XP_015647151.1|	0.599|0.003|0.002
1040	gi|1002287718|ref|XP_015648168.1|	0.867|0.001|0.001
1045	gi|1002270651|ref|XP_015639649.1|	0.006|0.021|0.030
1189	gi|1002266832|ref|XP_015637745.1|	0.001|0.001|0.001
1204	gi|1002293158|ref|XP_015650918.1|	0.685|0.038|0.009
1271	gi|1002303595|ref|XP_015615177.1|	0.002|0.212|0.002
1317	gi|1002230354|ref|XP_015648563.1|	0.001|0.001|0.102
1318	gi|1002296600|ref|XP_015611766.1|	0.001|0.001|0.414
1383	gi|1002276464|ref|XP_015642578.1|	0.001|0.001|0.001
1439	gi|1002224258|ref|XP_015634573.1|	0.001|0.001|0.001
1443	gi|1002239626|ref|XP_015624051.1|	0.029|0.024|-
1450	gi|1002255048|ref|XP_015631789.1|	0.005|0.005|0.005
1515	gi|1002229506|ref|XP_015644058.1|	0.001|0.007|-
1537	gi|1002262124|ref|XP_015635422.1|	0.854|0.016|0.001
1593	gi|1002250196|ref|XP_015629298.1|	0.001|0.001|0.001
1689	gi|1002312996|ref|XP_015619880.1|	0.020|0.036|0.066
1720	gi|1002258220|ref|XP_015633439.1|	0.001|0.001|0.001
1726	gnl|GNOMON|2157974421.p	0.555|0.002|0.006
1749	gi|1002225068|ref|XP_015615261.1|	0.046|0.001|0.149
1809	gi|1002269405|ref|XP_015639043.1|	0.057|0.001|0.001
1903	gi|1002274407|ref|XP_015641522.1|	0.001|0.006|0.001
1915	gi|1002237649|ref|XP_015623037.1|	0.001|0.001|0.694
1941	gi|1002287170|ref|XP_015647895.1|	0.001|0.002|0.409
1960	gi|1002242302|ref|XP_015625382.1|	0.001|0.001|0.001
1976	gi|1002268287|ref|XP_015638457.1|	0.906|0.008|0.029
2070	gi|1002278870|ref|XP_015643748.1|	0.002|0.002|0.088
2073	gi|1002314576|ref|XP_015620657.1|	0.001|0.001|0.001
2088	gi|1002259838|ref|XP_015634245.1|	0.002|0.001|0.357
2104	gi|1002296352|ref|XP_015611638.1|	0.001|0.010|0.204
2120	gi|1002298751|ref|XP_015612798.1|	0.001|0.001|0.012
2174	gi|1002265532|ref|XP_015637098.1|	0.003|0.001|0.103
2236	gi|1002262980|ref|XP_015635842.1|	0.001|0.002|0.924
2255	gi|1002229067|ref|XP_015641773.1|	0.120|0.002|0.001
2306	gi|1002262538|ref|XP_015635616.1|	0.001|0.001|0.001
2308	gi|1002297201|ref|XP_015612026.1|	0.001|0.001|0.001
2310	gi|1002248151|ref|XP_015628252.1|	0.001|0.001|0.001
2334	gi|1002225019|ref|XP_015612982.1|	0.001|0.001|0.001
2381	gi|1002271267|ref|XP_015639965.1|	0.001|0.001|0.005
2394	gi|1002293267|ref|XP_015650969.1|	0.005|0.013|0.643
2397	gi|1002261278|ref|XP_015635008.1|	0.001|0.001|0.001
2400	gi|1002270985|ref|XP_015639816.1|	0.181|0.022|0.037
2404	gi|1002265522|ref|XP_015637093.1|	0.001|0.001|0.002
2407	gnl|GNOMON|2353097972.p	0.001|0.003|0.082
2419	gi|1002295358|ref|XP_015611114.1|	0.002|0.001|0.001
2427	gi|1002287425|ref|XP_015648011.1|	0.001|0.001|0.001
2443	gi|1002255871|ref|XP_015632218.1|	0.001|0.001|0.481
2505	gi|1002226959|ref|XP_015629518.1|	0.001|0.004|0.427
2515	gi|1002266824|ref|XP_015637741.1|	0.001|0.001|0.001
2558	gi|1002269637|ref|XP_015639161.1|	0.001|0.001|0.001
2609	gi|1002313758|ref|XP_015620250.1|	0.015|0.087|0.001
2695	gi|1002298053|ref|XP_015612444.1|	0.048|0.002|0.001
2696	gi|1002310926|ref|XP_015618823.1|	0.001|0.001|0.001
2705	gi|1002289613|ref|XP_015649110.1|	0.002|0.002|0.002
2723	gi|1002291204|ref|XP_015649937.1|	0.001|0.001|0.001
2767	gi|1002236313|ref|XP_015622354.1|	0.001|0.001|0.001
2794	gi|1002302986|ref|XP_015614874.1|	0.026|0.498|0.033
2856	gi|1002309960|ref|XP_015618351.1|	0.001|0.001|0.001
2867	gi|1002250144|ref|XP_015629270.1|	0.333|0.001|0.001
2888	gi|1002265454|ref|XP_015637056.1|	0.001|0.001|0.758
2901	gi|1002286984|ref|XP_015647798.1|	0.001|0.001|0.308
3034	gi|1002262879|ref|XP_015635789.1|	0.006|0.022|0.283
3125	gi|1002224910|ref|XP_015648671.1|	0.030|0.018|0.882
3147	gi|1002244549|ref|XP_015626470.1|	0.001|0.001|0.799
3148	gi|1002282925|ref|XP_015645757.1|	0.015|0.002|0.001
3173	gi|1002243453|ref|XP_015625954.1|	0.005|0.001|0.491
3180	gi|1002285208|ref|XP_015646900.1|	0.001|0.001|0.001
3188	gi|1002297742|ref|XP_015612301.1|	0.011|0.001|0.084
3199	gi|1002295654|ref|XP_015611285.1|	0.001|0.001|0.003
3204	gi|1002278872|ref|XP_015643749.1|	0.001|0.001|0.001
3353	gi|1002249514|ref|XP_015628942.1|	0.001|0.001|0.042
3430	gi|1002287722|ref|XP_015648170.1|	0.021|0.001|0.001
3457	gi|1002291786|ref|XP_015650237.1|	0.001|0.001|0.013
3459	gi|1002242950|ref|XP_015625699.1|	0.001|0.005|0.473
3561	gi|1002257802|ref|XP_015633218.1|	0.021|0.039|0.191
3677	gi|1002287197|ref|XP_015647908.1|	0.001|0.001|0.001
3726	gi|1002230612|ref|XP_015649715.1|	0.001|0.001|0.001
3784	gi|1002232901|ref|XP_015618966.1|	0.001|0.008|0.001
3787	gi|1002291812|ref|XP_015650252.1|	0.001|0.001|0.001
3805	gi|1002283736|ref|XP_015646192.1|	0.001|0.001|0.010
3824	gi|1002259175|ref|XP_015633917.1|	0.577|0.038|0.007
3885	gi|1002295308|ref|XP_015611086.1|	0.002|0.046|0.001
3892	gi|1002254834|ref|XP_015631686.1|	0.001|0.001|0.003
3894	gi|1002292902|ref|XP_015650797.1|	0.001|0.001|0.001
3901	gi|1002304329|ref|XP_015615525.1|	0.001|0.001|0.001
3906	gi|1002225585|ref|XP_015622800.1|	0.001|0.001|0.409
3937	gi|1002285821|ref|XP_015647212.1|	0.001|0.001|0.002
3944	gi|1002291573|ref|XP_015650124.1|	0.001|0.001|0.001
3953	gi|1002291238|ref|XP_015649957.1|	0.018|0.338|0.001
3956	gi|1002279747|ref|XP_015644193.1|	0.001|0.001|0.001
3968	gi|1002309846|ref|XP_015618293.1|	0.001|0.001|0.001
4003	gi|1002281582|ref|XP_015645092.1|	0.001|0.001|0.001
4009	gi|1002236968|ref|XP_015622683.1|	0.001|0.001|0.001
4013	gi|1002264665|ref|XP_015636668.1|	0.001|0.001|0.001
4018	gi|1002237904|ref|XP_015623154.1|	0.001|0.001|0.002
4024	gi|1002245110|ref|XP_015626740.1|	0.014|0.012|-
4069	gi|1002259140|ref|XP_015633899.1|	0.010|0.007|0.002
4086	gi|1002247025|ref|XP_015627679.1|	0.001|0.001|0.872
4126	gi|1002306930|ref|XP_015616854.1|	0.001|0.001|0.001
4139	gi|1002225021|ref|XP_015613091.1|	0.001|0.001|0.006
4158	gi|1002302080|ref|XP_015614421.1|	0.008|0.008|0.948
4190	gi|1002284289|ref|XP_015646464.1|	0.001|0.001|0.195
4191	gi|1002227309|ref|XP_015631318.1|	0.001|0.001|0.036
4216	gi|1002262589|ref|XP_015635641.1|	0.001|0.001|0.001
4250	gi|1002249176|ref|XP_015628763.1|	0.001|0.001|0.001
4293	gi|1002291818|ref|XP_015650255.1|	0.001|0.001|0.027
4317	gi|1002230303|ref|XP_015648322.1|	0.015|0.020|0.242
4368	gi|1002287989|ref|XP_015648304.1|	0.001|0.100|0.001
4395	gi|1002280408|ref|XP_015644509.1|	0.001|0.002|0.183
4411	gi|1002279839|ref|XP_015644239.1|	0.158|0.036|0.023
4524	gi|1002253881|ref|XP_015631186.1|	0.011|0.009|0.862
4558	gi|1002263714|ref|XP_015636194.1|	0.001|0.001|0.001
4603	gi|1002266322|ref|XP_015637491.1|	0.020|0.001|0.001
4687	gi|1002293025|ref|XP_015650855.1|	0.001|0.001|0.612
4749	gi|1002252365|ref|XP_015630406.1|	0.018|0.001|0.016
4765	gi|1002285451|ref|XP_015647019.1|	0.001|0.001|0.001
4779	gi|1002230966|ref|XP_015651425.1|	0.001|0.001|0.001
4813	gi|1002236914|ref|XP_015622652.1|	0.001|0.022|0.313
4821	gi|1002236835|ref|XP_015622612.1|	0.001|0.001|0.583
4864	gi|1002297589|ref|XP_015612224.1|	0.001|0.001|0.989
4866	gi|1002282152|ref|XP_015645372.1|	0.001|0.001|0.001
4941	gi|1002245752|ref|XP_015627061.1|	0.002|0.007|0.908
4969	gi|1002255686|ref|XP_015632121.1|	0.022|0.001|0.001
4984	gi|1002264435|ref|XP_015636555.1|	0.001|0.001|0.001
5000	gi|1002265604|ref|XP_015637134.1|	0.003|0.005|0.791
5015	gnl|GNOMON|8678042884.p	0.046|0.061|0.008
5099	gi|1002266649|ref|XP_015637654.1|	0.009|0.001|0.014
5100	gi|1002261995|ref|XP_015635363.1|	0.964|0.001|0.001
5101	gi|1002308584|ref|XP_015617680.1|	0.001|0.002|0.001
5179	gi|1002297131|ref|XP_015611998.1|	0.001|0.015|0.780
5241	gi|1002303153|ref|XP_015614961.1|	0.172|0.008|0.003
5271	gi|1002235145|ref|XP_015621790.1|	0.001|0.001|0.002
5280	gi|1002312660|ref|XP_015619714.1|	0.001|0.001|0.001
5330	gi|1002276287|ref|XP_015642486.1|	0.607|0.002|0.002
5368	gi|1002242075|ref|XP_015625273.1|	0.001|0.002|0.001
5467	gi|1002308569|ref|XP_015617674.1|	0.001|-|0.001
5526	gi|1002308380|ref|XP_015617577.1|	0.001|0.001|0.001
5555	gi|1002284948|ref|XP_015646774.1|	0.001|0.001|0.001
5577	gi|1002248505|ref|XP_015628438.1|	0.001|0.033|0.006
5578	gi|1002252619|ref|XP_015630538.1|	0.001|0.001|0.001
5611	gi|1002270835|ref|XP_015639739.1|	0.001|0.001|0.022
5679	gi|1002304691|ref|XP_015615686.1|	0.815|0.019|0.001
5708	gi|1002314453|ref|XP_015620598.1|	0.001|0.001|0.233
5737	gi|1002301190|ref|XP_015614027.1|	0.517|0.001|0.001
5885	gi|1002279323|ref|XP_015643974.1|	0.053|0.002|0.024
5901	gi|1002308677|ref|XP_015617731.1|	0.007|0.002|0.001
5911	gi|1002279843|ref|XP_015644241.1|	0.022|0.041|0.797
6007	gi|1002261481|ref|XP_015635101.1|	0.001|0.002|0.001
6009	gi|1002270774|ref|XP_015639708.1|	0.001|0.001|0.002
6046	gi|1002282838|ref|XP_015645713.1|	0.007|0.013|0.001
6068	gi|1002300702|ref|XP_015613779.1|	0.001|0.001|-
6081	gi|1002310749|ref|XP_015618733.1|	0.001|0.001|0.001
6082	gi|1002302881|ref|XP_015614824.1|	0.417|0.001|0.001
6086	gi|1002227993|ref|XP_015634856.1|	0.034|0.001|0.001
6106	gi|1002279349|ref|XP_015643989.1|	0.001|0.001|0.002
6120	gi|1002259834|ref|XP_015634243.1|	0.094|0.045|0.023
6147	gi|1002262566|ref|XP_015635632.1|	0.002|0.002|-
6186	gi|1002243883|ref|XP_015626175.1|	0.008|0.002|-
6223	gi|1002244634|ref|XP_015626502.1|	0.003|0.001|0.001
6258	gi|1002265365|ref|XP_015637016.1|	0.001|0.001|0.001
6288	gi|1002274894|ref|XP_015641756.1|	0.001|0.001|0.001
6391	gi|1002256963|ref|XP_015632791.1|	0.001|0.001|0.001
6396	gi|1002230407|ref|XP_015648839.1|	0.016|0.027|0.997
6415	gnl|GNOMON|6278911460.p	0.042|0.049|-
6507	gnl|GNOMON|2156930341.p	0.575|0.018|0.014
6563	gi|1002281206|ref|XP_015644899.1|	0.004|0.001|0.001
6636	gi|1002225270|ref|XP_015621294.1|	0.002|0.001|0.007
6637	gi|1002231571|ref|XP_015613227.1|	0.001|0.001|0.001
6656	gi|1002281568|ref|XP_015645084.1|	0.016|0.046|0.895
6677	gi|1002314020|ref|XP_015620386.1|	0.001|0.001|0.001
6775	gi|1002227855|ref|XP_015634240.1|	0.432|0.001|0.001
6824	gi|1002271822|ref|XP_015640227.1|	0.005|0.002|0.001
6850	gi|1002299157|ref|XP_015612983.1|	0.001|0.001|0.001
6871	gi|1002294249|ref|XP_015651453.1|	0.001|0.156|0.020
6902	gi|1002241112|ref|XP_015624850.1|	0.001|0.001|0.001
6951	gi|1002266209|ref|XP_015637433.1|	0.001|0.001|0.001
7021	gi|1002284066|ref|XP_015646357.1|	0.002|0.002|0.001
7025	gi|1002311926|ref|XP_015619349.1|	0.002|0.003|0.621
7040	gnl|GNOMON|2147529923.p	0.001|0.001|-
7136	gi|1002268202|ref|XP_015638416.1|	0.001|0.001|0.001
7201	gi|1002265534|ref|XP_015637099.1|	0.034|0.009|0.002
7208	gi|1002299213|ref|XP_015613013.1|	0.001|0.001|0.001
7222	gi|1002262847|ref|XP_015635772.1|	0.001|0.001|0.005
7236	gi|1002228192|ref|XP_015635851.1|	0.001|0.002|0.001
7245	gi|1002286873|ref|XP_015647742.1|	0.001|0.001|0.580
7272	gi|1002277682|ref|XP_015643183.1|	0.001|0.007|0.001

## Sheet: D15SJ-VS-D15DN_Up
No.	Protein_ID	Qvalue_D15SJ_121/D15DN_119
5	gi|1002265313|ref|XP_015636988.1|	0.005|0.007|0.743
16	gi|1002257867|ref|XP_015633253.1|	0.001|0.032|0.016
69	gi|1002270457|ref|XP_015639550.1|	0.001|0.001|0.001
81	gi|1002282089|ref|XP_015645339.1|	0.002|0.011|0.001
90	gi|1002246606|ref|XP_015627488.1|	0.035|0.003|0.437
136	gi|1002254876|ref|XP_015631709.1|	0.001|0.001|0.001
144	gi|1002270254|ref|XP_015639453.1|	0.165|0.001|0.001
177	gi|1002236323|ref|XP_015622358.1|	0.001|0.001|0.001
228	gi|1002253698|ref|XP_015631095.1|	0.001|0.002|0.031
260	gi|1002271603|ref|XP_015640127.1|	0.001|0.002|0.001
269	gi|1002307856|ref|XP_015617314.1|	0.001|0.001|0.001
282	gi|1002257187|ref|XP_015632911.1|	0.001|0.001|0.001
293	gi|1002314816|ref|XP_015620778.1|	0.001|0.001|0.008
330	gi|1002244119|ref|XP_015626272.1|	0.001|0.002|0.134
352	gi|1002254361|ref|XP_015631440.1|	0.001|0.001|0.001
363	gi|1002301709|ref|XP_015614249.1|	0.026|0.180|0.010
370	gi|1002241741|ref|XP_015625133.1|	0.001|0.001|0.282
426	gi|1002308299|ref|XP_015617535.1|	0.003|0.025|0.949
480	gi|1002229374|ref|XP_015643260.1|	0.001|0.001|0.001
501	gi|1002254068|ref|XP_015631285.1|	0.037|0.082|0.001
521	gi|1002256809|ref|XP_015632715.1|	0.001|0.003|0.013
541	gi|1002303233|ref|XP_015614992.1|	0.504|0.010|0.012
588	gi|1002262388|ref|XP_015635540.1|	0.042|0.049|0.022
605	gi|1002271453|ref|XP_015640060.1|	0.027|0.014|0.021
622	gi|1002239497|ref|XP_015623983.1|	0.226|0.028|0.001
644	gi|1002233916|ref|XP_015621160.1|	0.001|0.001|0.002
692	gi|1002265669|ref|XP_015637168.1|	0.050|0.017|0.600
696	gi|1002267102|ref|XP_015637877.1|	0.972|0.024|0.001
699	gi|1002234910|ref|XP_015621664.1|	0.001|0.006|0.001
780	gi|1002307332|ref|XP_015617060.1|	0.001|0.001|0.001
847	gi|1002252914|ref|XP_015630689.1|	0.002|0.001|0.001
933	gi|1002281123|ref|XP_015644858.1|	0.002|0.031|0.698
990	gi|1002265544|ref|XP_015637105.1|	0.012|0.017|0.980
1058	gi|1002235709|ref|XP_015622053.1|	0.001|0.001|0.001
1064	gi|1002309641|ref|XP_015618186.1|	0.001|0.001|0.001
1081	gi|1002300136|ref|XP_015613464.1|	0.002|0.016|0.001
1097	gi|1002278842|ref|XP_015643737.1|	0.047|0.027|0.014
1123	gi|1002300318|ref|XP_015613565.1|	0.001|0.001|0.001
1126	gi|1002277940|ref|XP_015643306.1|	0.469|0.001|0.001
1162	gi|1002269872|ref|XP_015639277.1|	0.001|0.008|0.053
1163	gi|1002290854|ref|XP_015649764.1|	0.001|0.001|0.001
1164	gi|1002288042|ref|XP_015648327.1|	0.002|0.002|0.960
1176	gi|1002280716|ref|XP_015644654.1|	0.001|0.014|0.505
1256	gi|1002285569|ref|XP_015647082.1|	0.009|0.006|0.028
1261	gnl|GNOMON|2156937765.p	0.008|0.001|0.001
1301	gnl|GNOMON|10998536100.p	-|0.008|0.007
1309	gi|1002255215|ref|XP_015631880.1|	0.001|0.001|0.001
1347	gi|1002254850|ref|XP_015631695.1|	0.026|0.001|0.001
1352	gi|1002285946|ref|XP_015647270.1|	0.003|0.001|0.001
1355	gi|1002244828|ref|XP_015626603.1|	0.001|0.027|0.001
1385	gi|1002242843|ref|XP_015625645.1|	0.001|0.001|0.001
1513	gi|1002306993|ref|XP_015616885.1|	0.001|0.001|0.001
1538	gi|1002307734|ref|XP_015617262.1|	0.001|0.002|0.616
1544	gi|1002270754|ref|XP_015639697.1|	0.041|0.085|0.001
1556	gi|1002247238|ref|XP_015627795.1|	0.001|0.001|0.003
1586	gi|1002244013|ref|XP_015626217.1|	0.002|0.009|0.684
1602	gi|1002286849|ref|XP_015647728.1|	0.001|0.002|0.885
1631	gi|1002253331|ref|XP_015630902.1|	0.013|0.002|0.001
1742	gi|1002309799|ref|XP_015618268.1|	0.001|0.001|0.001
1755	gi|1002313016|ref|XP_015619891.1|	0.005|0.001|0.035
1783	gi|1002300055|ref|XP_015613427.1|	0.001|0.001|0.001
1844	gi|1002301445|ref|XP_015614147.1|	0.001|0.001|0.001
1856	gi|1002313685|ref|XP_015620214.1|	0.001|0.001|0.001
1861	gi|1002277766|ref|XP_015643225.1|	0.001|0.001|0.001
1993	gi|1002310745|ref|XP_015618731.1|	0.001|0.081|0.001
2009	gi|1002303654|ref|XP_015615203.1|	0.001|0.001|0.004
2040	gi|1002285059|ref|XP_015646828.1|	0.001|0.042|0.002
2095	gi|1002292678|ref|XP_015650689.1|	0.026|0.001|0.001
2106	gi|1002236984|ref|XP_015622692.1|	0.001|0.313|0.017
2122	gi|1002258256|ref|XP_015633457.1|	0.003|0.069|0.001
2137	gi|1002284826|ref|XP_015646711.1|	0.001|0.001|0.001
2138	gi|1002279357|ref|XP_015643993.1|	0.001|0.001|0.001
2162	gi|1002251930|ref|XP_015630205.1|	0.013|0.026|0.901
2164	gi|1002235445|ref|XP_015621919.1|	0.002|0.001|0.270
2178	gi|1002255785|ref|XP_015632174.1|	0.001|0.001|0.001
2207	gi|1002273650|ref|XP_015641140.1|	0.015|0.001|0.383
2239	gi|1002262399|ref|XP_015635545.1|	0.001|0.001|0.001
2241	gi|1002262317|ref|XP_015635507.1|	0.001|0.001|0.001
2311	gi|1002231326|ref|XP_015612100.1|	0.001|0.001|0.063
2366	gi|1002274380|ref|XP_015641512.1|	0.002|0.001|0.236
2601	gi|1002282111|ref|XP_015645351.1|	0.026|0.003|0.021
2645	gi|1002245724|ref|XP_015627045.1|	0.001|0.001|0.001
2664	gi|1002269836|ref|XP_015639259.1|	0.001|0.001|0.006
2669	gi|1002271017|ref|XP_015639831.1|	0.001|0.001|0.001
2737	gi|1002242369|ref|XP_015625413.1|	0.046|0.038|0.002
2820	gi|1002304585|ref|XP_015615639.1|	0.058|0.026|0.001
2834	gi|1002252433|ref|XP_015630442.1|	0.001|0.001|0.631
2929	gi|1002265275|ref|XP_015636969.1|	0.002|0.004|0.001
2982	gi|1002248432|ref|XP_015628400.1|	0.029|0.002|0.269
3011	gi|1002258351|ref|XP_015633507.1|	0.001|0.002|0.327
3020	gi|1002299544|ref|XP_015613174.1|	0.008|0.047|0.136
3029	gi|1002232096|ref|XP_015615472.1|	0.046|0.043|0.883
3077	gi|1002272918|ref|XP_015640767.1|	0.001|0.001|0.003
3093	gi|1002273312|ref|XP_015640966.1|	0.021|0.005|0.422
3149	gi|1002279404|ref|XP_015644018.1|	0.001|0.002|0.921
3175	gi|1002255654|ref|XP_015632111.1|	0.001|0.001|0.001
3245	gi|1002253323|ref|XP_015630897.1|	0.655|0.002|0.002
3251	gi|1002258447|ref|XP_015633560.1|	0.002|0.001|0.549
3351	gi|1002302247|ref|XP_015614506.1|	0.015|0.002|0.361
3386	gi|1002242276|ref|XP_015625368.1|	0.185|0.001|0.001
3402	gi|1002300893|ref|XP_015613878.1|	0.064|0.005|0.008
3403	gi|1002271184|ref|XP_015639921.1|	0.008|0.019|0.855
3412	gi|1002256877|ref|XP_015632750.1|	0.002|0.002|0.129
3460	gi|1002272260|ref|XP_015640432.1|	0.001|0.001|0.032
3493	gi|1002307278|ref|XP_015617029.1|	0.026|0.563|0.001
3509	gi|1002277958|ref|XP_015643315.1|	0.002|0.001|0.128
3521	gi|1002266404|ref|XP_015637532.1|	0.001|0.001|0.268
3532	gi|1002257185|ref|XP_015632910.1|	0.001|0.001|0.279
3548	gi|1002233904|ref|XP_015621153.1|	0.001|0.001|0.350
3585	gi|1002309621|ref|XP_015618175.1|	0.402|0.005|0.001
3591	gi|1002254228|ref|XP_015631367.1|	0.919|0.030|0.001
3592	gi|1002271301|ref|XP_015639982.1|	0.001|0.007|-
3595	gi|1002285040|ref|XP_015646818.1|	0.001|0.001|0.001
3615	gi|1002302121|ref|XP_015614442.1|	0.906|0.001|0.001
3643	gi|1002247703|ref|XP_015628023.1|	0.005|0.001|0.001
3652	gi|1002298200|ref|XP_015612522.1|	0.001|0.001|0.595
3719	gi|1002231120|ref|XP_015611178.1|	0.001|0.001|0.002
3738	gi|1002287513|ref|XP_015648064.1|	0.006|0.008|0.012
3750	gi|1002253746|ref|XP_015631116.1|	0.033|0.930|0.010
3799	gi|1002281115|ref|XP_015644853.1|	0.002|0.001|0.060
3815	gi|1002265848|ref|XP_015637251.1|	0.919|0.048|0.009
3876	gi|1002232717|ref|XP_015618086.1|	0.108|0.007|0.001
3882	gi|1002252916|ref|XP_015630690.1|	0.007|0.004|0.023
3942	gi|1002287505|ref|XP_015648059.1|	0.001|0.030|0.813
3958	gi|1002256629|ref|XP_015632620.1|	0.001|0.002|0.007
3988	gi|1002232244|ref|XP_015616070.1|	0.002|0.001|0.964
4050	gi|1002248179|ref|XP_015628266.1|	0.001|0.001|-
4057	gi|1002264247|ref|XP_015636456.1|	0.008|0.001|0.078
4088	gi|1002255707|ref|XP_015632132.1|	0.001|-|0.001
4105	gi|1002273826|ref|XP_015641231.1|	0.025|0.003|0.982
4175	gi|1002247207|ref|XP_015627778.1|	0.006|0.030|0.255
4232	gi|1002279097|ref|XP_015643865.1|	0.001|0.001|0.001
4260	gi|1002313563|ref|XP_015620155.1|	0.003|0.001|0.005
4282	gi|1002300084|ref|XP_015613440.1|	0.001|0.001|0.001
4340	gi|1002228997|ref|XP_015641332.1|	0.001|0.001|0.153
4367	gi|1002235612|ref|XP_015622003.1|	0.001|0.001|0.016
4406	gi|1002238187|ref|XP_015623296.1|	0.011|0.014|0.003
4410	gi|1002292924|ref|XP_015650808.1|	0.001|0.001|0.091
4490	gi|1002258872|ref|XP_015633778.1|	0.001|0.028|0.001
4505	gi|1002272878|ref|XP_015640746.1|	0.001|0.001|0.003
4527	gi|1002232576|ref|XP_015617463.1|	0.001|0.001|0.001
4537	gi|1002272296|ref|XP_015640451.1|	0.001|0.001|0.898
4539	gi|1002314198|ref|XP_015620474.1|	0.001|0.001|0.002
4545	gi|1002296499|ref|XP_015611712.1|	0.001|0.001|0.002
4548	gi|1002251246|ref|XP_015629851.1|	0.132|0.005|0.001
4581	gi|1002254565|ref|XP_015631546.1|	0.126|0.003|0.001
4591	gi|1002247317|ref|XP_015627831.1|	0.001|0.009|0.412
4607	gi|1002302516|ref|XP_015614638.1|	0.002|0.020|0.292
4660	gi|1002256744|ref|XP_015632680.1|	0.001|0.002|0.002
4668	gi|1002235405|ref|XP_015621896.1|	0.001|0.001|0.001
4690	gi|1002277407|ref|XP_015643045.1|	0.367|0.001|0.001
4691	gi|1002280625|ref|XP_015644616.1|	0.002|0.001|0.138
4750	gi|1002257874|ref|XP_015633256.1|	0.001|0.001|0.001
4786	gi|1002296495|ref|XP_015611710.1|	0.001|0.001|0.973
4790	gi|1002313349|ref|XP_015620061.1|	0.001|0.001|0.909
4836	gi|1002289423|ref|XP_015649017.1|	0.001|0.002|0.001
4838	gi|1002287343|ref|XP_015647980.1|	0.001|0.001|0.001
4842	gi|1002244946|ref|XP_015626661.1|	0.538|0.031|0.046
4915	gi|1002281792|ref|XP_015645187.1|	0.001|0.001|0.001
4923	gi|1002262390|ref|XP_015635541.1|	0.001|0.001|0.001
4934	gi|1002235994|ref|XP_015622191.1|	0.411|0.001|0.001
4959	gi|1002225328|ref|XP_015621598.1|	0.001|0.001|0.003
5019	gi|1002310891|ref|XP_015618809.1|	0.122|0.009|0.001
5027	gi|1002266200|ref|XP_015637430.1|	0.001|0.002|0.405
5041	gi|1002253858|ref|XP_015631174.1|	0.003|0.001|0.002
5064	gi|1002273824|ref|XP_015641230.1|	0.002|0.001|0.001
5153	gnl|GNOMON|3856708644.p	0.008|0.014|0.225
5175	gi|1002294527|ref|XP_015610694.1|	0.002|0.209|0.001
5226	gi|1002297656|ref|XP_015612260.1|	0.001|0.013|0.107
5246	gi|1002267314|ref|XP_015637978.1|	0.001|0.030|0.001
5278	gi|1002254151|ref|XP_015631326.1|	0.001|0.001|0.001
5332	gi|1002294098|ref|XP_015651378.1|	0.019|0.012|-
5395	gi|1002256608|ref|XP_015632611.1|	0.001|0.259|0.001
5412	gi|1002307792|ref|XP_015617282.1|	0.316|0.022|0.014
5453	gi|1002241725|ref|XP_015625125.1|	0.020|0.001|0.018
5498	gi|1002310428|ref|XP_015618577.1|	0.014|0.003|0.001
5507	gi|1002266178|ref|XP_015637419.1|	0.001|0.004|0.094
5536	gi|1002243493|ref|XP_015625977.1|	0.002|0.001|0.943
5592	gi|1002236502|ref|XP_015622443.1|	0.001|0.001|0.001
5602	gi|1002273855|ref|XP_015641245.1|	0.032|0.183|0.001
5609	gi|1002243153|ref|XP_015625812.1|	0.001|0.001|0.340
5765	gi|1002241672|ref|XP_015625120.1|	0.001|0.001|0.001
5790	gi|1002290807|ref|XP_015649739.1|	0.001|0.001|0.001
5823	gi|1002282067|ref|XP_015645328.1|	0.011|0.048|0.017
5835	gi|1002294137|ref|XP_015651397.1|	-|0.005|0.001
5851	gi|1002242325|ref|XP_015625393.1|	0.018|0.046|0.002
5865	gi|1002236658|ref|XP_015622517.1|	0.001|0.001|0.256
5928	gi|1002279191|ref|XP_015643913.1|	0.001|0.001|0.001
5989	gnl|GNOMON|2245637298.p	0.040|0.002|-
6032	gi|1002277204|ref|XP_015642939.1|	0.002|0.002|0.981
6042	gi|1002272728|ref|XP_015640671.1|	0.001|0.002|0.001
6059	gi|1002252758|ref|XP_015630604.1|	0.016|0.013|0.019
6069	gi|1002255455|ref|XP_015632007.1|	0.001|0.001|0.940
6084	gi|1002264346|ref|XP_015636508.1|	0.001|0.001|0.001
6149	gi|1002263030|ref|XP_015635863.1|	0.155|0.033|0.001
6210	gi|1002292932|ref|XP_015650812.1|	0.001|0.178|0.001
6212	gi|1002255702|ref|XP_015632130.1|	0.006|0.015|0.148
6276	gi|1002291830|ref|XP_015650262.1|	0.001|0.001|0.001
6310	gi|1002253976|ref|XP_015631238.1|	0.001|0.001|0.001
6313	gi|1002298010|ref|XP_015612425.1|	0.098|0.002|0.001
6319	gi|1002244027|ref|XP_015626225.1|	0.001|0.001|0.891
6328	gi|1002276309|ref|XP_015642498.1|	0.001|0.001|0.001
6360	gi|1002224402|ref|XP_015625150.1|	0.001|0.002|0.030
6428	gi|1002303895|ref|XP_015615329.1|	0.002|0.001|0.001
6432	gi|1002224352|ref|XP_015622834.1|	0.001|0.135|0.001
6455	gi|1002231035|ref|XP_015610839.1|	0.001|0.002|0.002
6458	gi|1002272306|ref|XP_015640457.1|	0.301|0.015|0.023
6469	gi|1002224596|ref|XP_015634676.1|	0.080|0.001|0.001
6484	gi|1002235810|ref|XP_015622106.1|	0.086|0.002|0.005
6488	gi|1002279797|ref|XP_015644217.1|	0.001|0.001|0.001
6528	gi|1002299744|ref|XP_015613267.1|	0.024|0.002|0.110
6539	gi|1002272996|ref|XP_015640806.1|	0.001|0.001|0.001
6567	gi|1002274641|ref|XP_015641635.1|	0.004|0.002|0.767
6574	gi|1002234183|ref|XP_015621300.1|	0.702|0.007|0.001
6586	gi|1002266424|ref|XP_015637540.1|	0.001|0.001|0.132
6692	gi|1002258744|ref|XP_015633714.1|	0.001|0.001|0.074
6767	gi|1002251232|ref|XP_015629843.1|	0.001|0.001|0.001
6772	gi|1002285863|ref|XP_015647231.1|	0.013|0.010|0.001
6847	gi|1002292888|ref|XP_015650790.1|	0.053|0.011|0.010
6865	gi|1002257293|ref|XP_015632967.1|	0.001|0.019|0.382
6916	gi|1002225748|ref|XP_015623614.1|	0.027|0.038|0.898
6920	gi|1002273551|ref|XP_015641088.1|	0.001|0.001|0.001
6924	gi|1002287374|ref|XP_015647995.1|	0.002|0.002|0.321
6986	gi|1002310775|ref|XP_015618746.1|	0.001|0.001|0.001
7049	gi|1002243656|ref|XP_015626056.1|	0.045|0.002|0.786
7099	gi|1002286495|ref|XP_015647554.1|	0.001|0.001|0.001
7112	gi|1002258390|ref|XP_015633528.1|	0.001|0.033|0.005
7142	gi|1002285170|ref|XP_015646883.1|	0.001|0.001|0.005
7153	gi|1002279129|ref|XP_015643882.1|	0.004|0.004|-
7234	gi|1002241986|ref|XP_015625227.1|	0.001|0.001|0.001
7243	gi|1002244087|ref|XP_015626255.1|	0.001|0.002|0.001
7247	gi|1002258677|ref|XP_015633680.1|	0.018|0.008|0.274
7251	gi|1002259345|ref|XP_015634001.1|	0.001|0.003|0.124
7257	gi|1002259820|ref|XP_015634236.1|	0.002|0.014|0.067
7263	gi|1002242804|ref|XP_015625624.1|	0.951|0.001|0.001
